# Supplementary material for: Mutation spectrums of TSC1 and TSC2 in Chinese women with lymphangioleiomyomatosis (LAM)
Source: PLoS One. 2019 Dec 19;14(12):e0226400. doi: 10.1371/journal.pone.0226400 (PMC6922431; doi:10.1371/journal.pone.0226400)
Supplement: S2 File — (XLSX) [file pone.0226400.s004.xlsx]

## Sheet: Table S1
Table S1: Clinical parameters of the 61 LAM patients
No.	Patient ID	Clinical diagnosis	Category	Aerothorax**	Chylothorax**	HRCT*	Family history**	HMB-45**	SMA**	ER**	PR**	VEGF-D	Post-pausimenia**	Gravidity**	Polypnea**	Oxygen therapy**	Liver**	Kidney**	Retroperitoneal**	Pelvic**	Nerve**	Skin**	S-100**
1	015	S-LAM	2-hits	1	0	3	0	1	1	1	1	888.31	0	1	1	1	0	0	0	1	0	0	0
2	023	S-LAM	2-hits	1	0	1	0	1	1	1	1	2646.33	0	1	1	0	1	1	0	1	0	0	NA
3	026	S-LAM	NMI	1	0	3	0	1	1	0	1	1441.2	0	0	0	1	1	1	0	0	0	0	NA
4	029	S-LAM	2-hits	1	1	2	0	1	1	1	1	845.28	0	1	0	1	0	0	1	0	0	0	0
5	030	S-LAM	1-hit	1	0	2	0	1	1	1	1	6319.19	0	1	1	0	1	0	0	0	0	0	NA
6	052	TSC-LAM	2-hits	1	0	2	1	1	1	1	1	3097.59	1	1	1	0	0	1	0	0	0	1	0
7	058	TSC-LAM	2-hits	1	0	3	0	1	1	1	1	416	0	1	1	1	0	1	0	0	0	1	NA
8	068	S-LAM	2-hits	0	0	3	0	1	1	0	0	999.709	1	1	1	1	0	1	1	1	0	0	0
9	076	TSC-LAM	1-hit	0	0	3	1	1	1	1	1	287.261	0	1	1	1	1	1	0	0	0	1	NA
10	086	S-LAM	2-hits	0	0	3	0	1	1	1	1	1312.62	0	1	1	0	0	1	0	1	0	0	NA
11	091	S-LAM	NMI	1	0	3	0	1	1	1	1	4137.89	0	1	1	0	0	0	1	0	0	0	NA
12	099	S-LAM	1-hit	1	0	2	0	1	1	1	1	4538.62	0	0	0	0	0	0	0	0	0	0	NA
13	105	S-LAM	2-hits	1	0	3	0	1	1	1	0	2297.06	1	1	1	0	0	0	0	0	0	0	0
14	115	S-LAM	1-hit	0	0	2	0	1	1	1	1	1871.1	0	1	0	0	0	1	0	0	0	0	0
15	129	S-LAM	NMI	0	0	3	0	1	1	1	1	4736.9	0	0	1	0	0	1	0	0	0	0	NA
16	131	TSC-LAM	2-hits	0	0	2	1	1	1	1	1	4242.1	1	1	1	0	0	1	0	0	1	1	NA
17	133	S-LAM	2-hits	0	0	2	0	1	1	1	1	1030.93	0	1	1	1	0	0	1	0	0	0	NA
18	137	S-LAM	2-hits	1	0	3	0	1	1	1	1	1064.96	0	0	1	0	0	0	0	0	0	0	NA
19	139	S-LAM	2-hits	1	0	2	0	1	1	0	0	575.722	1	1	1	0	1	0	0	1	0	0	NA
20	140	TSC-LAM	1-hit	0	0	3	1	1	1	1	0	1380.2	1	1	1	1	1	1	0	0	1	1	0
21	142	S-LAM	2-hits	1	0	2	0	1	1	0	0	2406.12	0	1	1	0	0	1	0	0	0	0	NA
22	145	S-LAM	NMI	0	0	1	0	1	1	1	0	565.319	0	0	0	0	0	1	0	0	0	0	NA
23	025	S-LAM	NMI	1	0	2	0	1	1	0	0	584.08	0	1	1	1	1	1	0	1	0	0	NA
24	053	S-LAM	2-hits	1	0	2	0	1	1	1	1	563.207	0	0	0	0	0	0	1	0	0	0	NA
25	054	S-LAM	NMI	1	0	3	0	1	1	1	1	2455.29	0	0	0	0	0	0	0	0	0	0	NA
26	060	S-LAM	1-hit	1	0	3	0	1	1	1	1	329.824	0	0	1	0	0	0	1	1	0	0	0
27	087	S-LAM	2-hits	0	1	3	0	1	1	1	1	3204.98	0	1	1	0	0	0	0	1	0	0	NA
28	100	S-LAM	2-hits	1	0	2	0	1	1	1	1	185.695	0	1	0	0	0	0	0	0	0	0	0
29	113	S-LAM	2-hits	1	0	3	0	1	1	1	1	908	0	0	0	0	0	1	0	0	0	0	NA
30	124	S-LAM	2-hits	0	0	1	0	1	1	0	0	4305.16	0	0	0	0	0	0	0	0	0	0	0
31	141	S-LAM	2-hits	1	0	2	0	1	1	0	0	3258.01	0	1	1	0	1	1	0	0	0	0	1
32	143	S-LAM	2-hits	1	0	3	0	1	1	0	0	750.993	0	0	0	0	0	1	0	0	0	0	NA
33	147	S-LAM	2-hits	0	0	1	0	1	1	1	1	429.558	0	1	0	0	0	0	0	0	0	0	NA
34	148	TSC-LAM	2-hits	1	0	3	0	1	1	0	0	498.406	0	1	1	1	0	0	0	0	0	1	NA
35	150	S-LAM	NMI	1	0	3	0	1	1	1	1	892.664	0	1	1	0	0	0	0	0	0	0	0
36	152	TSC-LAM	3-hits	1	0	3	1	1	1	1	1	552.221	0	0	1	0	0	0	1	0	0	1	0
37	153	S-LAM	2-hits	0	0	2	0	1	1	1	1	3409.81	0	1	1	0	0	0	0	0	0	0	NA
38	154	S-LAM	3-hits	0	0	2	0	1	1	1	1	908.472	0	1	0	0	0	0	0	0	0	0	NA
39	159	S-LAM	2-hits	0	0	2	0	1	1	1	1	2839.33	0	1	0	0	1	0	0	0	0	0	NA
40	162	S-LAM	1-hit	1	0	3	0	1	1	1	1	904.683	0	1	1	0	0	1	1	0	0	0	NA
41	130	TSC-LAM	2-hits	0	0	2	0	1	1	1	1	398.507	0	0	1	1	1	1	0	0	1	1	0
42	132	S-LAM	NMI	0	0	2	0	1	1	1	1	684.24	0	0	0	0	0	0	0	0	1	1	NA
43	135	S-LAM	NMI	0	0	1	0	1	1	0	1	934.31	1	1	0	0	0	0	0	0	0	0	NA
44	161	S-LAM	NMI	0	0	2	0	1	1	1	1	1092.61	0	1	1	0	0	1	0	0	0	0	NA
45	165	S-LAM	NMI	0	0	2	0	1	1	1	1	204.46	1	1	1	0	0	0	0	1	0	0	NA
46	168	S-LAM	2-hits	1	0	2	0	1	1	1	1	336.876	1	1	1	0	0	0	0	0	0	0	NA
47	169	S-LAM	2-hits	1	0	3	0	1	1	1	1	550.262	0	1	1	0	1	1	0	0	0	0	0
48	171	S-LAM	NMI	1	0	2	0	1	1	0	1	1037.47	0	1	0	0	0	0	0	1	0	0	1
49	172	S-LAM	2-hits	1	0	3	0	1	1	0	0	1131.75	0	0	0	0	0	1	0	0	0	0	1
50	173	S-LAM	2-hits	1	0	2	0	1	1	1	1	1563.49	0	1	1	0	0	1	0	0	0	0	NA
51	174	S-LAM	2-hits	1	0	3	0	1	1	1	1	1606.31	0	1	1	0	0	1	0	0	0	0	NA
52	175	S-LAM	2-hits	1	0	3	0	1	1	1	1	1480.91	0	1	1	0	0	0	1	1	0	0	NA
53	176	S-LAM	NMI	0	0	3	0	1	1	1	1	581.851	1	1	1	0	0	1	0	0	0	0	NA
54	177	S-LAM	2-hits	1	0	3	0	1	1	1	1	504.685	0	1	1	0	0	0	0	1	0	0	NA
55	180	S-LAM	1-hit	0	0	3	0	1	1	0	0	281.034	0	1	1	0	0	0	0	0	0	0	NA
56	181	S-LAM	2-hits	0	0	1	0	1	1	1	1	3020.01	0	0	1	0	0	1	0	1	0	0	NA
57	182	S-LAM	NMI	0	0	2	0	1	1	0	0	399.526	0	1	0	0	0	0	0	0	0	0	NA
58	183	TSC-LAM	2-hits	1	0	2	0	1	1	1	1	5472.79	0	1	1	0	0	1	0	0	0	1	0
59	185	S-LAM	2-hits	0	0	2	0	1	1	1	1	934.31	0	0	1	0	0	0	0	0	0	0	0
60	186	S-LAM	NMI	0	0	3	0	1	1	1	1	255.951	0	1	1	0	0	1	0	0	0	0	NA
61	187	TSC-LAM	2-hits	0	0	2	0	1	1	1	1	552.624	1	1	0	0	0	1	0	0	0	1	NA
Notes:	HRCT:High Resolution CT; HMB-45:Melanocytic cell-specific monoclonal antibody; SMA:α-smoothmuscleactin; ER:Estrogen receptor; PR:Progesterone recetor; VEGF-D: Human vascular endothelial growth factor-D ; S-100:Melanoma markers S-100 protein;
	*The results from HRCT were categorized into three grades based on the affected area: 1= the affected area is <1/3, 2= the affected area is >1/3 but < 2/3; 3= the affected area is >2/3;
	**For other parameters, 1=positive or affected, 0= negative or unaffected.

## Sheet: Table S2
Table S2: Baseline demographic and clinical characteristics of the patients
Characteristics	Numbers (%)	TSC-LAM	Sporadic-LAM	P value(Chi-Square)
patient numbers	61	10	51	/
family history	5 (8.2)	5(50.0)	NA	/
childbearing history	44 (72.1)	8(80.0)	36(70.6)	/
postmenopause	11 (18)	4(40.0)	7(13.7)	/
breathlessness	41 (67.2)	9(90.0)	32(62.7)	0.0932
history of pneumothorax	34 (55.7)	5(50.0)	29(56.9)	0.6895
history of chylothorax	3 (4.9)	0(0.0)	3(5.9)	0.4315
supplemental oxygen	11 (18)	5(50.0)	6(11.8)	/
chest HRCT
gradeⅠ	6 (9.8)	0(0.0)	6(11.8)	0.2533
gradeⅡ	27 (44.3)	5(50.0)	22(43.1)	0.6895
grade Ⅲ	28 (45.9)	5(50.0)	23(45.1)	0.7761
renal angiomyolipomas	29 (47.5)	8(80.0)	21(41.2)	0.0246
hepatic angiomyolipomas	11 (18)	3(30.0)	8(15.7)	0.2817
retroperitoneal angiomyolipomas	9 (14.8)	1(10.0)	8(15.7)	0.6429
pelvis lymphangiomyomas	13 (21.3)	0(0.0)	13(25.5)	0.0719
Pathology
HMB45（+）	61 (100.0)	10(100.0)	51(100.0)	1
SMA（+）	61 (100.0)	10(100.0)	51(100.0)	1
ER（+）	47 (77.0)	9(90.0)	38(74.5)	0.2868
PR（+）	47 (77.0)	8(80.0)	39(76.5)	0.8083
Serum VEGF-D（pg/ml）	1591±1474	AVG-1689	AVG-1572
Notes:	HRCT:High Resolution CT; HMB-45:Melanocytic cell-specific monoclonal antibody; SMA:α-smoothmuscleactin; ER:Estrogen receptor; PR:Progesterone recetor; VEGF-D: Human vascular endothelial growth factor-D

## Sheet: Table S3
Table S3: Customed gene panel for target sequencing
Gene Name	Refseq	targeted Region
ALDH1A1	NM_000689	CDS
AQP9	NM_020980	CDS
AR	NM_000044	CDS
ATRX	NM_000489	CDS
BCL2	NM_000633	CDS
BRAF	NM_004333	CDS
CCND1	NM_053056	CDS
EGFR	NM_005228	CDS
ERBB2	NM_004448	CDS
ESR1	NM_001122740	CDS
FGFR1	NM_001174067	CDS
FGFR2	NM_000141	CDS
FGFR3	NM_000142	CDS
FGFR4	NM_213647	CDS
FLT3	NM_004119	CDS
HRAS	NM_001130442	CDS
KIT	NM_000222	CDS
KRAS	NM_033360	CDS
MDM2	NM_002392	CDS
MEK1(MAP2K1)	NM_002755	CDS
MET	NM_000245	CDS
MYC	NM_002467	CDS
MYCN	NM_005378	CDS
NF1	NM_001042492	CDS
NRAS	NM_002524	CDS
PDGFRA	NM_006206	CDS
PGR	NM_000926	CDS
POLE	NM_006231	CDS
PTEN	NM_000314	CDS
RET	NM_020975	CDS
RICTOR	NM_152756	CDS
RUNX1	NM_001754	CDS
SDHA	NM_004168	CDS
SDHB	NM_003000	CDS
SDHC	NM_003001	CDS
SDHD	NM_003002	CDS
TP53	NM_000546	CDS
TSC1	NM_000368	CDS
TSC2	NM_000548	CDS
VHL	NM_000551	CDS
ABL1	NM_005157	Hotspots
AKT1	NM_001014431	Hotspots
ALK	NM_004304	Hotspots
APC	NM_000038	Hotspots
ATM	NM_000051	Hotspots
CDH1	NM_004360	Hotspots
CDKN2A	NM_058195	Hotspots
CSF1R	NM_005211	Hotspots
CTNNB1	NM_001904	Hotspots
DDR2	NM_006182	Hotspots
ERBB4	NM_005235	Hotspots
EZH2	NM_004456	Hotspots
FBXW7	NM_033632	Hotspots
GNA11	NM_002067	Hotspots
GNAQ	NM_002072	Hotspots
GNAS	NM_000516	Hotspots
HNF1A	NM_000545	Hotspots
IDH1	NM_005896	Hotspots
IDH2	NM_002168	Hotspots
JAK2	NM_004972	Hotspots
JAK3	NM_000215	Hotspots
KDR	NM_002253	Hotspots
MLH1	NM_000249	Hotspots
MPL	NM_005373	Hotspots
NOTCH1	NM_017617	Hotspots
NPM1	NM_002520	Hotspots
PIK3CA	NM_006218	Hotspots
PTPN11	NM_002834	Hotspots
RB1	NM_000321	Hotspots
ROS1	NM_002944	Hotspots
SMAD4	NM_005359	Hotspots
SMARCB1	NM_003073	Hotspots
SMO	NM_005631	Hotspots
SRC	NM_198291	Hotspots
STK11	NM_000455	Hotspots
TET2	NM_001127208	Hotspots

## Sheet: Table S4
Table S4: Genetic variants in TSC1/2 in the LAM patients
No.	Patient ID	Clinical diagnosis	Gene detection	Category	Targetseq	CMA	MLPA	Origin identified	Origin identified	Gene	Chr	Start	End	Ref	Variant	HGVS(cDNA)	HGVS(protein)	Exon	Mutation type	Substitution	Somatic/Germline	Evidence-Based	LOVD(2.0)	gnomAD	Novel	Tissue 1(VAF%)	Tissue 2(VAF%)	Tissue 3(VAF%)	Tissue 4(VAF%)	Variant read count	Total read count	CMA	MLPA(leukocyte)
1	015	S-LAM	S-LAM	2-hits	Y	N	Y	N	Y(NGS)	TSC2	chr16	2122360	2122367	CCATGGTA	-	NM_000548.4:c.2220+2_2220+9del	N/A	splice	Deletion	splice site	Somatic	Tier II	NA	.	Yes	NMD(lung)	3.3(uterus)	/	/	17	513
1	015			2-hits						TSC1	chr9	135786890	135786890	G	A	NM_000368.4:c.979C>T	p.Pro327Ser	exon10	SNV	missense	Somatic	Tier III	NA	.	Yes	NMD(lung)	2.8(uterus)	/	/	13	466
2	023	S-LAM	S-LAM	2-hits	Y	N	N	N	N	TSC2	chr16	2129125	2129129	TGGAG	-	NM_000548.4:c.3059_3063del	p.Leu1020Profs*146	exon27	Deletion	frameshift	Somatic	Tier II	NA	.	Yes	1.8(lung1)	NMD(lung2)	/	/	27	1535
2	023			2-hits						TSC1	chr9	135779172	135779172	G	A	NM_000368.4:c.2074C>T	p.Arg692*	exon17	SNV	nonsense	Somatic	Tier I	Pathogenic	.	No	2.4(lung1)	NMD(lung2)	/	/	36	1506
3	026	S-LAM	NMI	NMI	Y	N	N	N	N	NMD									/	/	/					NMD(kidney)	/	/	/
4	029	S-LAM	S-LAM	2-hits	Y	N	Y	Y	Y(Sanger)	TSC2	chr16	2104390	2104390	A	T	NM_000548.4:c.430A>T	p.Lys144*	exon5	SNV	nonsense	Somatic	Tier II	NA	.	Yes	19.3(lung)	/	/	/	327	1695
4	029			2-hits						TSC2	chr16	2125798	2125798	A	T	NM_000548.4:c.2546-2A>T	N/A	splice	SNV	splice site	Somatic	Tier II	Pathogenic	.	No	18.9(lung)	/	/	/	245	1293
5	030	S-LAM	S-LAM	1-hit	Y	N	Y	Y	Y(Sanger)	TSC2	chr16	2126116	2126116	G	A	NM_000548.4:c.2687G>A	p.Trp896*	exon24	SNV	nonsense	Somatic	Tier II	Pathogenic	.	No	18.1(lung)	/	/	/	37	202
6	052	TSC-LAM	TSC-LAM	2-hits	Y	Y	Y	N	Y(NGS)	TSC2	chr16	2120548	2120548	C	G	NM_000548.4:c.1808C>G	p.Thr603Ser	exon17	SNV	missense	Germline	VUS	NA	.	Yes	47.5(lung)	/	/	/	705	1485	arr[GRCh37]9q31.1q34.3(104522836_141054761)x2 mos hmz 36.53Mb （LOH）
7	058	TSC-LAM	TSC-LAM	2-hits	Y	N	Y	Y	Y(Sanger)	TSC2	chr16	2137898	2137898	C	T	NM_000548.4:c.5024C>T	p.Pro1675Leu	exon39	SNV	missense	Somatic	Tier I	Pathogenic	.	No	3.4(lung1)	4.1(lung2)	/	/	16/95	471/2337
7	058			2-hits						TSC1	chr9	135797276	135797276	T	C	NM_000368.4:c.593A>G	p.Asn198Ser	exon7	SNV	missense	Germline	VUS	NA	15/246088	No(rs577983115)	51.3(lung1)	46.5(lung2)	/	/	200/856	390/1842
8	068	S-LAM	S-LAM	2-hits	Y	N	N	Y	Y(Sanger)	TSC2	chr16	2111973	2111973	C	G	NM_000548.4:c.1221C>G	p.Tyr407*	exon12	SNV	nonsense	Somatic	Tier II	NA	.	Yes	34.1(retroperitoneal)	/	/	/	104	305
8	068			2-hits						TSC2	chr16	2138086	2138086	C	-	NM_000548.4:c.5106delC	p.Ile1702Metfs*124	exon40	Deletion	frameshift	Somatic	Tier II	NA	.	Yes	29.6(retroperitoneal)	/	/	/	173	585
9	076	TSC-LAM	S-LAM	1-hit	Y	N	Y	N	N	TSC1	chr9	135779172	135779172	G	A	NM_000368.4:c.2074C>T	p.Arg692*	exon17	SNV	nonsense	Somatic	Tier I	Pathogenic	.	No	3.7(lung)	/	/	/	9	245
10	086	S-LAM	S-LAM	2-hits	Y	N	Y	Y	Y(Sanger)	TSC2	chr16	2107112	2107112	C	G	NM_000548.4:c.781C>G	p.Arg261Gly	exon9	SNV	missense	Somatic	Tier III	NA	.	Yes	14.3(lung)	/	/	/	86	603
10	086			2-hits						TSC2	chr16	2111947	2111947	G	A	NM_000548.4:c.1195G>A	p.Glu399Lys	exon12	SNV	missense	Somatic	Tier III	NA	1/246130.	No(COSM5967091)	3.7(lung)	/	/	/	16	434
11	091	S-LAM	NMI	NMI	Y	N	Y	N	N	NMD									/	/	/					NMD(lung)	/	/	/
12	099	S-LAM	S-LAM	1-hit	Y	Y	Y	N	N	TSC2	chr16	2137876	2137876	T	-	NM_000548.4:c.5004delT	p.Phe1668Leufs*4	exon39	Deletion	frameshift	Somatic	Tier II	NA	.	Yes	2.7(lung1)	3.6(lung2)	/	/	13/55	478/1522	LOH(-)
13	105	S-LAM	S-LAM	2-hits	Y	N	Y	N	Y(NGS)	TSC2	chr16	2126142	2126142	C	T	NM_000548.4:c.2713C>T	p.Arg905Trp	exon24	SNV	missense	Somatic	Tier I	Pathogenic	.	No	6(lung)	/	/	/	60	995
13	105			2-hits						TSC2	chr16	2110813	2110813	A	G	NM_000548.4:c.1118A>G	p.Gln373Arg	exon11	SNV	missense	Somatic	Tier III	NA	.	Yes	3.6(lung)	/	/	/	26	729
14	115	S-LAM	S-LAM	1-hit	Y	N	N	N	N	TSC2	chr16	2136816	2136816	-	ACAATGTCTACAATGTCTACA	NM_000548.4:c.4933_4937delinsACAATGTCTACAATGTCTACA	p.Phe1645Thrfs*13	exon38	Insertion	frameshift	Somatic	Tier II	NA	.	Yes	6.8(kidney)	/	/	/	17	249
15	129	S-LAM	NMI	NMI	Y	N	Y	N	N	NMD									/	/	/					NMD(lung)	/	/	/
16	131	TSC-LAM	TSC-LAM	2-hits	Y	N	Y	Y	Y(Sanger)	TSC2	chr16	2122360	2122367	CCATGGTA	-	NM_000548.4:c.2220+2_2220+9del	N/A	splice	Deletion	splice site	Germline	Likely Pathogenic	NA	.	Yes	33.6(lung)	/	/	/	149	443
16	131			2-hits						TSC2	chr16	2131740	2131740	C	T	NM_000548.4:c.3755C>T	p.Ser1252Leu	exon31	SNV	missense	Somatic	Tier III	NA	.	Yes	0.9(lung)	/	/	/	6	666
17	133	S-LAM	S-LAM	2-hits	Y	N	N	N	N	TSC2	chr16	2126172	2126172	G	A	NM_000548.4:c.2742+1G>A	N/A	splice	SNV	splice site	Somatic	Tier II	Pathogenic	.	No	6.6(lung)	/	/	/	44	665
17	133			2-hits						TSC2	chr16	2100412	2100412	G	-	NM_000548.4:c.151delG	p.Glu51Asnfs*10	exon3	Deletion	frameshift	Somatic	Tier II	NA	.	Yes	8.7(lung)	/	/	/	86	986
18	137	S-LAM	S-LAM	2-hits	Y	Y	Y	N	Y(NGS)	TSC2	chr16	2138295	2138295	G	A	NM_000548.4:c.5228G>A	p.Arg1743Gln	exon41	SNV	missense	Somatic	Tier I	Pathogenic	.	No	4.8(lung)	/	/	/	19	395	LOH(-)
18	137			2-hits						TSC1	chr9	135786013	135786013	G	A	NM_000368.4:c.1208C>T	p.Ser403Leu	exon12	SNV	missense	Somatic	Tier III	No known pathogenicity	87/245856	No	2.7(lung)	/	/	/	10	364
19	139	S-LAM	S-LAM	2-hits	Y	Y	Y	Y	Y(Sanger)	TSC2	chr16	2122880	2122880	C	T	NM_000548.4:c.2251C>T	p.Arg751*	exon21	SNV	nonsense	Somatic	Tier I	Pathogenic	.	No	NMD(kidney1)	54.4(kidney2)	/	/	406	746	arr[GRCh37] 16p13.3(83886_2853150)x2 mos hmz 2.77Mb （LOH）
20	140	TSC-LAM	TSC-LAM	1-hit	Y	N	Y	Y	Y(Sanger)	TSC2	chr16	2134598	2134598	C	T	NM_000548.4:c.4375C>T	p.Arg1459*	exon34	SNV	nonsense	Germline	Pathogenic	Pathogenic	.	No	51.2(lung)	/	/	/	576	1124
21	142	S-LAM	S-LAM	2-hits	Y	N	Y	N	Y(NGS)	TSC2	chr16	2115634	2115634	C	-	NM_000548.4:c.1714delC	p.Gln572Argfs*126	exon16	Deletion	frameshift	Somatic	Tier II	NA	.	Yes	3.3(lung)	/	/	/	23	692
21	142			2-hits						TSC2	chr16	2107122	2107122	T	G	NM_000548.4:c.791T>G	p.Leu264Arg	exon9	SNV	missense	Somatic	Tier III	NA	.	No(COSM4915951)	3.1(lung)	/	/	/	40	1290
22	145	S-LAM	NMI	NMI	Y	N	Y	N	N	NMD									/	/	/					NMD(kidney)	/	/	/
23	025	S-LAM	NMI	NMI	Y	N	N	N	N	NMD									/	/	/					NMD(kidney)	/	/	/
24	053	S-LAM	S-LAM	2-hits	Y	Y	Y	Y	Y(Sanger)	TSC2	chr16	2130180	2130180	C	T	NM_000548.4:c.3412C>T	p.Arg1138*	exon30	SNV	nonsense	Somatic	Tier I	Pathogenic	.	No	54.1(pelvic)	/	/	/	3074	5680	arr[GRCh37] 16p13.3p11.2(83886_32137965)x2 mos hmz 32.05Mb （LOH）
25	054	S-LAM	NMI	NMI	Y	N	Y	N	N	NMD									/	/	/					NMD(lung)	/	/	/
26	060	S-LAM	S-LAM	1-hit	Y	N	Y	Y	Y(Sanger)	TSC2	chr16	2104419	2104420	CA	-	NM_000548.4:c.460_461del	p.Thr154Leufs*8	exon5	Deletion	frameshift	Somatic	Tier II	NA	.	Yes	10.5(lung)	/	/	/	263	2507
27	087	S-LAM	S-LAM	2-hits	Y	N	N	N	N	TSC2	chr16	2122241	2122241	G	C	NM_000548.4:c.2098-1G>C	N/A	splice	SNV	splice site	Somatic	Tier II	NA	.	Yes	5.2(lung)	/	/	/	81	1568
27	087			2-hits						TSC2	chr16	2133797	2133797	C	T	NM_000548.4:c.3985C>T	p.Arg1329Cys	exon33	SNV	missense	Somatic	Tier III	NA	2/240838.	No(rs747695245)	3.2(lung)	/	/	/	72	2244
28	100	S-LAM	S-LAM	2-hits	Y	N	N	N	N	TSC2	chr16	2103451	2103451	C	T	NM_000548.4:c.334C>T	p.Gln112*	exon4	SNV	nonsense	Somatic	Tier I	Pathogenic	.	No	5.4(lung)	/	/	/	72	1345
28	100			2-hits						TSC2	chr16	2138275	2138275	C	A	NM_000548.4:c.5208C>A	p.Tyr1736*	exon41	SNV	nonsense	Somatic	Tier II	Pathogenic	.	No	3(lung)	/	/	/	53	1777
29	113	S-LAM	S-LAM	2-hits	Y	Y	Y	Y	Y(Sanger)	TSC2	chr16	2121933	2121933	C	T	NM_000548.4:c.2095C>T	p.Gln699*	exon19	SNV	nonsense	Somatic	Tier II	Pathogenic	.	No	64.8(kidney)	/	/	/	1766	2727	arr[GRCh37] 16p13.3p11.2(83886_28589373)x2 mos hmz 28.51Mb （LOH）
30	124	S-LAM	S-LAM	2-hits	Y	N	N	N	N	TSC2	chr16	2129652	2129652	C	T	NM_000548.4:c.3379C>T	p.Arg1127Trp	exon29	SNV	missense	Somatic	Tier III	Probably no pathogenicity	10/217032	No	4.2(lung)	/	/	/	16	383
30	124			2-hits						TSC2	chr16	2134269	2134269	C	T	NM_000548.4:c.4046C>T	p.Ala1349Val	exon34	SNV	missense	Somatic	Tier III	No known pathogenicity	9/235922	No	4.1(lung)	/	/	/	25	610
31	141	S-LAM	S-LAM	2-hits	Y	Y	Y	Y	Y(Sanger)	TSC2	chr16	2130180	2130180	C	T	NM_000548.4:c.3412C>T	p.Arg1138*	exon30	SNV	nonsense	Somatic	Tier I	Pathogenic	.	No	50.9(kidney)	/	/	/	566	1111	arr[GRCh37] 16p13.3p11.2(83886_30809063)x2 mos hmz 30.73Mb （LOH）
32	143	S-LAM	S-LAM	2-hits	Y	N	Y	N	Y(NGS)	TSC2	chr16	2130180	2130180	C	T	NM_000548.4:c.3412C>T	p.Arg1138*	exon30	SNV	nonsense	Somatic	Tier I	Pathogenic	.	No	7.2(kidney1)	NMD(kidney2)	/	/	84	1170
32	143			2-hits						TSC2	chr16	2098641	2098641	T	C	NM_000548.4:c.25T>C	p.Ser9Pro	exon2	SNV	missense	Somatic	Tier III	NA	.	Yes	0.85(kidney1)	NMD(kidney2)	/	/	11	1299
33	147	S-LAM	S-LAM	2-hits	Y	Y	Y	Y	Y(Sanger)	TSC2	chr16	2122983	2122986	AGGT	-	NM_000548.4:c.2355+2_2355+5del	N/A	splice	Deletion	splice site	Somatic	Tier II	Pathogenic	.	No	24.1(lung)	/	/	/	762	3157	arr[GRCh37] 16p13.3p12.2(83886_22681970)x2 mos hmz 22.60Mb （LOH）
34	148	TSC-LAM	TSC-LAM	2-hits	Y	N	Y	Y	Y(Sanger)	TSC1	chr9	135772987	135772987	A	G	NM_000368.4:c.2636T>C	p.Met879Thr	exon21	SNV	missense	Germline	VUS	NA	.	No(rs754457018)	36.7(lung)	/	/	/	272	741
34	148			2-hits						TSC2	chr16	2134536	2134536	G	A	NM_000548.4:c.4313G>A	p.Arg1438Gln	exon34	SNV	missense	Somatic	Tier III	Probably pathogenic	31/235736	No	1.8(lung)	/	/	/	19	1042
35	150	S-LAM	NMI	NMI	Y	N	Y	N	N	NMD									/	/	/					NMD(lung)	/	/	/
36	152	TSC-LAM	TSC-LAM	3-hits	Y	N	N	Y	Y(Sanger)	TSC2	chr16	2137867	2137867	C	T	NM_000548.4:c.4993C>T	p.Gln1665*	exon39	SNV	nonsense	Somatic	Tier I	Pathogenic	.	No	NMD(lung1)	NMD(lung2)	NMD(lung3)	24.8(retroperitoneal)	408	1647
36	152			3-hits						TSC2	chr16	2104360	2104360	G	T	NM_000548.4:c.400G>T	p.Glu134*	exon5	SNV	nonsense	Somatic	Tier I	NA	.	Yes	NMD(lung1)	NMD(lung2)	NMD(lung3)	25.2(retroperitoneal)	435	1724
36	152			3-hits						TSC2	chr16	2138578	2138580	CTC	-	NM_000548.4:c.5394_5396del	p.Ser1799del	exon42	Deletion	In frame	Germline	VUS	NA	2/241712	No(rs754113521)	43.6(lung1)	39.2(lung2)	42.4(lung3)	43(retroperitoneal)	882	2050
37	153	S-LAM	S-LAM	2-hits	Y	Y	Y	N	N	TSC2	chr16	2137925	2137958	CCCTGCAGTGCAGGAAAGGTAGGGCCGGGTGGGG	-	NM_000548.4:c.5068+27_5069-47del	N/A	splice	Deletion	splice site	Somatic	Tier II	No known pathogenicity	.	No	5.9(lung)	/	/	/	108	1843	LOH(-)
37	153			2-hits						TSC1	chr9	135771698	135771698	G	A	NM_000368.4:c.3419C>T	p.Pro1140Leu	exon23	SNV	missense	Somatic	Tier III	Probably no pathogenicity	13/246126	No	1.16(lung)	/	/	/	30	2563
38	154	S-LAM	TSC-LAM	3-hits	Y	Y	N	Y	Y(Sanger)	TSC2	chr16	2100481	2100485	TGAAG	-	NM_000548.4:c.219_223del	p.Phe73Leufs*51	exon3	Deletion	frameshift	Somatic	Tier II	NA	.	Yes	2(lung1)	25.9(lung2)	/	/	14/79	684/305	LOH(-)
38	154			3-hits						TSC2	chr16	2136213	2136213	T	-	NM_000548.4:c.4682delT	p.Ile1561Thrfs*15	exon37	Deletion	frameshift	Somatic	Tier II	NA	.	Yes	NMD(lung1)	24.4(lung2)	/	/	67	275
38	154			3-hits						TSC2	chr16	2131764	2131764	C	T	NM_000548.4:c.3779C>T	p.Thr1260Met	exon31	SNV	missense	Germline	VUS	NA	4/245456	No(rs776738338)	49.3(lung1)	49.3(lung2)	/	/	427/165	335/867
39	159	S-LAM	S-LAM	2-hits	Y	N	Y	N	N	TSC2	chr16	2126172	2126172	G	T	NM_000548.4:c.2742+1G>T	N/A	splice	SNV	splice site	Somatic	Tier II	Pathogenic	.	No	2.2(lung)	/	/	/	41	1839
39	159			2-hits						TSC2	chr16	2135307	2135307	A	-	NM_000548.4:c.4646delA	p.Tyr1549Leufs*27	exon36	Deletion	frameshift	Somatic	Tier II	Pathogenic	.	No	1.9(lung)	/	/	/	43	2287
40	162	S-LAM	S-LAM	1-hit	Y	Y	N	N	N	TSC2									/	/	Somatic(CNA-CMA)	Tier II				NMD(lung)	/	/	/			arr[GRCh37] 16p13.3(83,886-2,763,816)x2-3 （Gain）
41	130	TSC-LAM	TSC-LAM	2-hits	Y	N	Y	Y	Y(Sanger)	TSC2	chr16	2105522	2105522	T	G	NM_000548.4:c.599+2T>G	N/A	splice	SNV	splice site	Somatic	Tier II	Pathogenic	.	No	5.2(lung)	/	/	/	95	1840
41	130			2-hits						TSC2	chr16	2138286	2138286	G	A	NM_000548.4:c.5219G>A	p.Trp1740*	exon41	SNV	nonsense	Germline	Pathogenic	Pathogenic	.	No	21.5(lung)	/	/	/	678	3160
42	132	S-LAM	NMI	NMI	Y	N	Y	N	N	NMD									/	/	/					NMD(lung)	/	/	/
43	135	S-LAM	NMI	NMI	Y	N	Y	N	N	NMD									/	/	/					NMD(lung)	/	/	/
44	161	S-LAM	NMI	NMI	Y	Y	Y	N	N	NMD									/	/	/					NMD(lung)	/	/	/			LOH(-)
45	165	S-LAM	NMI	NMI	Y	Y	Y	N	N	NMD									/	/	/					NMD(lung)	/	/	/			LOH(-)
46	168	S-LAM	S-LAM	2-hits	Y	Y	N	N	N	TSC2	chr16	2130170	2130170	C	-	NM_000548.4:c.3403delC	p.His1135Metfs*56	exon30	Deletion	frameshift	Somatic	Tier II	Pathogenic	.	No	2.3(lung)	/	/	/	45	1940	LOH(-)
46	168			2-hits						TSC2	chr16	2130268	2130275	AGAAGGCC	-	NM_000548.4:c.3500_3507del	p.Glu1167Valfs*64	exon30	Deletion	frameshift	Somatic	Tier II	NA	.	Yes	2.5(lung)	/	/	/	60	2386
47	169	S-LAM	S-LAM	2-hits	Y	Y	Y	Y	Y(Sanger)	TSC2	chr16	2107119	2107119	T	-	NM_000548.4:c.788delT	p.Leu263Profs*30	exon9	Deletion	frameshift	Somatic	Tier II	NA	.	Yes	NMD(lung1)	73.1(lung2)	/	/	1187	1623	arr[GRCh37] 16p13.3p11.1(83,886-35,271,725) hmz (LOH)
48	171	S-LAM	NMI	NMI	Y	Y	Y	N	N	NMD									/	/	/					NMD(lung)	/	/	/			LOH(-)
49	172	S-LAM	S-LAM	2-hits	Y	Y	Y	Y	Y(Sanger)	TSC2	chr16	2122880	2122880	C	T	NM_000548.4:c.2251C>T	p.Arg751*	exon21	SNV	nonsense	Somatic	Tier I	Pathogenic	.	No	30.6(kidney)	/	/	/	689	2249	arr[GRCh37] 16p13.3p11.2(83886_32529165)x2 mos hmz 32.45Mb （LOH）
50	173	S-LAM	S-LAM	2-hits	Y	N	Y	N	Y(NGS)	TSC2	chr16	2122895	2122895	G	-	NM_000548.4:c.2267delG	p.Gly756Alafs*15	exon21	Deletion	frameshift	Somatic	Tier II	NA	.	Yes	3.7(lung)	/	/	/	107	2863
50	173			2-hits						TSC2	chr16	2129276	2129276	G	-	NM_000548.4:c.3132delG	p.Arg1044Serfs*9	exon28	Deletion	frameshift	Somatic	Tier II	NA	.	Yes	3(lung)	/	/	/	140	4664
51	174	S-LAM	S-LAM	2-hits	Y	Y	Y	Y	Y(Sanger)	TSC2	chr16	2107105	2107105	G	A	NM_000548.4:c.775-1G>A	N/A	splice	SNV	splice site	Somatic	Tier II	Pathogenic	.	No	NMD(lung1)	59(lung2)	/	/	1184	2008	arr[GRCh37] 16p13.3p13.12(83886_14181390)x2 mos hmz 14.10Mb （LOH）
52	175	S-LAM	S-LAM	2-hits	Y	N	N	N	N	TSC2	chr16	2130180	2130180	C	T	NM_000548.4:c.3412C>T	p.Arg1138*	exon30	SNV	nonsense	Somatic	Tier I	Pathogenic	.	No	0.96(lung1)	NMD(lung2)	/	/	15	1565
52	175			2-hits						TSC2	chr16	2111902	2111902	G	A	NM_000548.4:c.1150G>A	p.Val384Ile	exon12	SNV	missense	Somatic	Tier III	Probably no pathogenicity	5/246176	No	1.8(lung1)	NMD(lung2)	/	/	36	1948
53	176	S-LAM	NMI	NMI	Y	Y	Y	N	N	NMD									/	/	/					NMD(lung)	/	/	/			LOH(-)
54	177	S-LAM	S-LAM	2-hits	Y	Y	Y	N	Y(NGS)	TSC2	chr16	2135267	2135267	C	T	NM_000548.4:c.4606C>T	p.Gln1536*	exon36	SNV	nonsense	Somatic	Tier I	Pathogenic	.	No	3.1(lung)	/	/	/	110	3558	LOH(-)
54	177			2-hits						TSC2	chr16	2120569	2120569	T	A	NM_000548.4:c.1829T>A	p.Ile610Asn	exon17	SNV	missense	Somatic	Tier III	NA	.	Yes	3.1(lung)	/	/	/	108	3478
55	180	S-LAM	TSC-LAM	1-hit	Y	N	Y	N	N	TSC2									/	/	Germline	Likely Pathogenic				NMD(lung)	/	/	/				TSC2-Dup E31-42
56	181	S-LAM	S-LAM	2-hits	Y	Y	N	N	N	TSC2	chr16	2126116	2126116	G	A	NM_000548.4:c.2687G>A	p.Trp896*	exon24	SNV	nonsense	Somatic	Tier II	Pathogenic	.	No	0.28(lung)	/	/	/	10	3585	LOH(-)
56	181			2-hits						TSC2	chr16	2112983	2112983	C	T	NM_000548.4:c.1372C>T	p.Arg458*	exon14	SNV	nonsense	Somatic	Tier II	Pathogenic	.	No	1.9(lung)	/	/	/	89	4601
57	182	S-LAM	NMI	NMI	Y	N	N	N	N	NMD									/	/	/					NMD(lung)	/	/	/
58	183	TSC-LAM	S-LAM	2-hits	Y	N	Y	N	N	TSC2	chr16	2134641	2134642	AG	-	NM_000548.4:c.4422_4423del	p.Arg1474Serfs*49	exon34	Deletion	frameshift	Somatic	Tier II	Pathogenic	.	No	NMD(lung)	13.7(kidney)	/	/	410	2993
58	183			2-hits						TSC2	chr16	2138095	2138095	-	CGCA	NM_000548.4:c.5116_5119dupCGCA	p.Asn1707Thrfs*23	exon40	Insertion	frameshift	Somatic	Tier II	NA	.	Yes	NMD(lung)	15(kidney)	/	/	520	3463
59	185	S-LAM	S-LAM	2-hits	Y	Y	N	N	N	TSC2	chr16	2122295	2122296	GC	-	NM_000548.4:c.2153_2154del	p.Arg718Leufs*2	exon20	Deletion	frameshift	Somatic	Tier II	NA	.	Yes	14.2(lung)	/	/	/	337	2372	LOH(-)
59	185			2-hits						TSC2	chr16	2121856	2121856	C	G	NM_000548.4:c.2018C>G	p.Ala673Gly	exon19	SNV	missense	Somatic	Tier III	NA	.	Yes	1.5(lung)	/	/	/	50	3426
60	186	S-LAM	NMI	NMI	Y	Y	Y	N	N	NMD									/	/	/					NMD(lung)	/	/	/			LOH(-)
61	187	TSC-LAM	TSC-LAM	2-hits	Y	Y	Y	Y	Y(Sanger)	TSC1	chr9	135781416	135781416	G	A	NM_000368.4:c.1549C>T	p.Arg517Trp	exon15	SNV	missense	Germline	VUS	NA	.	No(COSM6946254)	50.2(lung)	/	/	/	1362	2715	LOH(-)
61	187			2-hits						TSC1	chr9	135781515	135781515	T	C	NM_000368.4:c.1450A>G	p.Arg484Gly	exon15	SNV	missense	Germline	VUS	NA	.	Yes	50.7(lung)	/	/	/	1196	2360

## Sheet: Table S5
Table S5-1: CN-LOHs detected in the LAM patients with different TSC1/2 mutations
LAM patients	Samples	*LOH(+)	*LOH-(-)
with 1 TSC1/2 mutation	10	9	1
with 2 or more TSC1/2 mutations	8	0	8
no mutation identified (NMI)	6	0	6
total	24	9	15
Fisher's exact test P<0.05
Table S5-2: Genetic/genomic results of TSC1/2 in the TSC-LAM and S-LAM
LAM patients	TSC1/2(+)	TSC1/2(-)
TSC-LAM	10	0
S-LAM	36	15
Chi-square test P<0.05
Table S5-3: Genetic/genomic variants in TSC1/2 genes between novel and previously identified mutations
Substitution	Novel	Previously
frameshift	15	3
missense	9	16
nonsense	3	18
splice site	3	7
In frame	0	1
Total	30	45
one-way ANOVA P=0.510>0.05
Notes:	LOH:Loss of heterozygosity

## Sheet: Table S6
Table S6: Total genetic variants in non-TSC1/2 identified in the LAM patients
No.	Patient ID	Category	Gene	Chr	Start	End	Ref	Variant	HGVS(cDNA)	HGVS(protein)	Exons	Mutation type	Substitution	Somatic/Germline	Origin assessment(VAF)	Evidence-Based	Tissue 1(VAF%)	Tissue 2(VAF%)	Tissue 3(VAF%)	Tissue 4(VAF%)	Variant read count	Total read count	KMTD*	cosmic85	cosmic_Web	snp147	clinvar_20170905	clinvar_Web	gnomAD	EXAC	hgmd_201411	1000g2015aug_all
1	015	2-hits	ATRX	chrX	76890084	76890084	C	T	NM_000489.5:c.4809+1G>A	N/A	splice	splicing	splice site	Somatic	<30%	Tier II	NMD(lung)	4.2(uterus)			10	238	0	.	NA	.	.	NA	.	.	.	.
2	023	2-hits	NMD						NMD								NMD(lung)	NMD(lung)
3	026	NMI	RICTOR	chr5	38954943	38954943	T	C	NM_152756.4:c.2630A>G	p.Tyr877Cys	exon27	SNV	missense	Somatic	<30%	Tier III	15.8(kidney)				78	494	0	.	NA	.	.	NA	.	.	.	.
3	026	NMI	SDHA	chr5	233687	233687	G	A	NM_004168.3:c.991G>A	p.Ala331Thr	exon8	SNV	missense	Somatic	<30%	Tier III	14.9(kidney)				131	877	0.0059	ID=COSM284843;OCCURENCE=1(large_intestine)	https://cancer.sanger.ac.uk/cosmic/mutation/overview?id=284843	rs200526913	CLINSIG=Uncertain significance|Uncertain significance;CLNDBN=Mitochondrial_complex_II_deficiency|Paragangliomas_5;CLNACC=RCV000239369.2|RCV000239369.2;CLNDSDB=MedGen:OMIM:Orphanet|MedGen:OMIM;CLNDSDBID=C1855008:252011:ORPHA3208|C3279992:614165	https://www.ncbi.nlm.nih.gov/clinvar/variation/252912/	.	0.000798722	.	.
4	029	2-hits	PTEN	chr10	89720659	89720659	G	T	NM_000314.6:c.810G>T	p.Met270Ile	exon8	SNV	missense	Somatic	<30%	Tier III	10.2(lung)				26	255	0.0008	ID=COSM4181914;OCCURENCE=1(large_intestine)	https://cancer.sanger.ac.uk/cosmic/mutation/overview?id=4181914	.	.	NA	.	.	.	.
5	030	1-hit	PGR	chr11	100999785	100999785	G	A	NM_000926.4:c.17C>T	p.Ala6Val	exon1	SNV	missense	Germline	30%≤VAF≤60%	VUS	37.4(lung)				58	203	0.0001	.	NA	rs202123793	.	NA	.	0.000199681	.	.
6	052	2-hits	NMD						NMD								NMD(lung)
7	058	2-hits	PGR	chr11	100998947	100998947	C	G	NM_000926.4:c.855G>C	p.Gln285His	exon1	SNV	missense	Germline	30%≤VAF≤60%	VUS	49.7(lung)	43.3(lung)			150/936	302/2162	0	.	NA	rs764219491	.	NA	.	.	.	.
8	068	2-hits	STK11	chr19	1221249	1221249	G	A	NM_000455.4:c.772G>A	p.Asp258Asn	exon6	SNV	missense	Somatic	<30%	Tier III	8.6(retroperitoneal)				18	209	0	.	NA	.	.	NA	.	.	.	.
9	076	1-hit	ATRX	chrX	76939502	76939502	C	T	NM_000489.5:c.1246G>A	p.Glu416Lys	exon9	SNV	missense	Somatic (comfirm)	/	Tier III	34(lung)				103	303	0.0002	.	NA	rs782253905	.	NA	.	.	.	.
9	076	1-hit	SMAD4	chr18	48586278	48586278	A	G	NM_005359.5:c.947A>G	p.Asn316Ser	exon8	SNV	missense	Somatic	<30%	Tier III	10(lung)				23	231	0.0006	.	NA	rs377119288	CLINSIG=Uncertain significance|Uncertain significance|Uncertain significance;CLNDBN=not_specified|Hereditary_cancer-predisposing_syndrome|Juvenile_polyposis_syndrome;CLNACC=RCV000122059.1|RCV000132146.3|RCV000411125.1;CLNDSDB=MedGen|MedGen:SNOMED_CT|MedGen:OMIM:Orphanet:SNOMED_CT;CLNDSDBID=CN169374|C0027672:699346009|C0345893:174900:ORPHA329971:9273005	https://www.ncbi.nlm.nih.gov/clinvar/variation/135245/	.	.	.	.
10	086	2-hits	ATM	chr11	108218062	108218062	C	T	NM_000051.3:c.8641C>T	p.Gln2881*	exon59	SNV	nonsense	Somatic	<30%	Tier II	8.3(lung)				19	228	0	.	NA	.	CLINSIG=Pathogenic;CLNDBN=not_provided;CLNACC=RCV000421983.1;CLNDSDB=MedGen;CLNDSDBID=CN221809	NA	.	.	.	.
10	086	2-hits	ATM	chr11	108117798	108117798	C	T	NM_000051.3:c.1009C>T	p.Arg337Cys	exon8	SNV	missense	Somatic	<30%	Tier III	12.5(lung)				36	289	0	ID=COSM1350749,COSM21323;OCCURENCE=3(salivary_gland),1(breast),2(NS),1(penis),2(stomach),1(urinary_tract),4(skin),2(lung),1(thymus),19(large_intestine),2(endometrium)	https://cancer.sanger.ac.uk/cosmic/mutation/overview?id=1350749	rs138398778	CLINSIG=Uncertain significance|Uncertain significance|Uncertain significance;CLNDBN=Hereditary_cancer-predisposing_syndrome|Ataxia-telangiectasia_syndrome|not_specified;CLNACC=RCV000115130.6|RCV000168399.4|RCV000211954.3;CLNDSDB=MedGen:SNOMED_CT|MedGen:OMIM:Orphanet:SNOMED_CT|MedGen;CLNDSDBID=C0027672:699346009|C0004135:208900:ORPHA100:68504005|CN169374	https://www.ncbi.nlm.nih.gov/clinvar/variation/232238/	[Breast_cancer__susceptibility_to][ATM][NM_000051.3][M][c.1009C>T][p.Arg337Cys]	.	7.7e-05	.
10	086	2-hits	ERBB2	chr17	37884292	37884292	G	T	NM_004448.3:c.3763G>T	p.Val1255Leu	exon27	SNV	missense	Somatic	<30%	Tier III	18.5(lung)				72	389	0.0002	.	NA	rs755744500	.	NA	.	.	.	.
10	086	2-hits	MET	chr7	116381074	116381074	T	A	NM_001127500.2:c.1696T>A	p.Tyr566Asn	exon5	SNV	missense	Somatic	<30%	Tier III	16.9(lung)				58	343	0	.	NA	.	.	NA	.	.	.	.
10	086	2-hits	RET	chr10	43612095	43612095	G	A	NM_020975.5:c.2200G>A	p.Glu734Lys	exon12	SNV	missense	Somatic	<30%	Tier III	19.3(lung)				110	570	0	ID=COSM5734154,COSM5734155;OCCURENCE=1(pancreas)	https://cancer.sanger.ac.uk/cosmic/mutation/overview?id=5734154	.	.	NA	.	.	.	.
10	086	2-hits	RICTOR	chr5	38958926	38958926	C	A	NM_152756.4:c.2186G>T	p.Arg729Ile	exon23	SNV	missense	Somatic	<30%	Tier III	6.7(lung)				16	239	0	.	NA	.	.	NA	.	.	.	.
11	091	NMI	NMD						NMD								NMD(lung)
12	099	1-hit	NMD						NMD								NMD(lung)	NMD(lung)
13	105	2-hits	ATRX	chrX	76939077	76939077	C	A	NM_000489.5:c.1671G>T	p.Glu557Asp	exon9	SNV	missense	Germline	30%≤VAF≤60%	VUS	34(lung)				110	324	0	.	NA	rs376761153	.	NA	.	.	9.5e-05	.
13	105	2-hits	BCL2	chr18	60795971	60795971	C	T	NM_000633.2:c.607G>A	p.Gly203Ser	exon3	SNV	missense	Germline	30%≤VAF≤60%	VUS	52.9(lung)				395	747	0	ID=COSM6050304,COSM6050303;OCCURENCE=1(large_intestine)	https://cancer.sanger.ac.uk/cosmic/mutation/overview?id=6050304	rs148811059	.	NA	.	0.000798722	0.000308	.
14	115	1-hit	FGFR1	chr8	38274849	38274849	G	T	NM_023110.2:c.1638C>A	p.Asn546Lys	exon12	SNV	missense	Somatic	<30%	Tier II	29.9(kidney)				70	234	0	ID=COSM1284968,COSM19176,COSM1284967,COSM1284966,COSM3670398;OCCURENCE=1(adrenal_gland),1(cervix),14(central_nervous_system),1(haematopoietic_and_lymphoid_tissue),2(soft_tissue),1(kidney),1(autonomic_ganglia)	https://cancer.sanger.ac.uk/cosmic/mutation/overview?id=1284968	.	CLINSIG=Pathogenic|Likely pathogenic|Likely pathogenic|Likely pathogenic|Likely pathogenic|Likely pathogenic|Pathogenic;CLNDBN=Encephalocraniocutaneous_lipomatosis|Adenocarcinoma_of_stomach|Neuroblastoma|Brainstem_glioma|Medulloblastoma|Astrocytoma|Rosette-forming_glioneuronal_tumor;CLNACC=RCV000210485.2|RCV000422315.1|RCV000428878.1|RCV000429528.1|RCV000439566.1|RCV000440238.1|RCV000487433.1;CLN…	NA	.	.	.	.
14	115	1-hit	SDHB	chr1	17349103	17349103	C	G	NM_003000.2:c.765G>C	p.Lys255Asn	exon7	SNV	missense	Germline	30%≤VAF≤60%	VUS	49.9(kidney)				206	413	0.0001	.	NA	rs761295633	.	NA	.	.	.	.
15	129	NMI	NMD						NMD								NMD(lung)
16	131	2-hits	NMD						NMD								NMD(lung)
17	133	2-hits	NMD						NMD								NMD(lung)
18	137	2-hits	ATRX	chrX	76939055	76939055	T	C	NM_000489.5:c.1693A>G	p.Ile565Val	exon9	SNV	missense	Germline	30%≤VAF≤60%	VUS	46.4(lung)				104	224	0	.	NA	rs45528831	.	NA	.	0.000264901	.	.
19	139	2-hits	NMD						NMD								NMD(kidney1)	NMD(kidney2)
20	140	1-hit	NMD						NMD								NMD(lung)
21	142	2-hits	MYCN	chr2	16085618	16085618	A	G	NM_005378.5:c.794A>G	p.Asp265Gly	exon3	SNV	missense	Germline	30%≤VAF≤60%	VUS	50.6(lung)				595	1176	0	.	NA	rs751108330	.	NA	.	.	.	.
21	142	2-hits	RET	chr10	43596014	43596014	G	A	NM_020975.5:c.181G>A	p.Glu61Lys	exon2	SNV	missense	Germline	30%≤VAF≤60%	VUS	49.8(lung)				686	1377	0	ID=COSM6913970,COSM6913969;OCCURENCE=1(oesophagus),1(lung)	https://cancer.sanger.ac.uk/cosmic/mutation/overview?id=6913970	.	.	NA	.	.	.	.
22	145	NMI	NMD						NMD								NMD(kidney)
23	025	NMI	EGFR	chr7	55259515	55259515	T	G	NM_005228.4:c.2573T>G	p.Leu858Arg	exon21	SNV	missense	Somatic	<30%	Tier I	7(kidney)				58	826	0.0001	ID=COSM6224;OCCURENCE=1(ovary),12(breast),1(stomach),1(peritoneum),1(prostate),2460(lung),6(thyroid),1(upper_aerodigestive_tract),3(large_intestine),1(thymus)	https://cancer.sanger.ac.uk/cosmic/mutation/overview?id=6224	rs121434568	CLINSIG=drug response|drug response|drug response|drug response|drug response|drug response|Likely pathogenic|Pathogenic;CLNDBN=Nonsmall_cell_lung_cancer,_response_to_tyrosine_kinase_inhibitor_in,_somatic|Adenocarcinoma_of_lung,_response_to_tyrosine_kinase_inhibitor_in,_somatic|Tyrosine_kinase_inhibitor_response|carboplatin,_docetaxel,_erlotinib,_gemcitabine,_and_paclitaxel_response_-_Efficacy|ge…	https://www.ncbi.nlm.nih.gov/clinvar/variation/376281/	.	.	.	.
23	025	NMI	TP53	chr17	7578406	7578406	C	T	NM_000546.5:c.524G>A	p.Arg175His	exon5	SNV	missense	Somatic	<30%	Tier I	6.4(kidney)				74	1157	0	ID=COSM10648,COSM3355994,COSM99022,COSM1640851,COSM99024,COSM99023,COSM99914;OCCURENCE=13(salivary_gland),143(breast),1(penis),1(peritoneum),11(liver),111(oesophagus),5(adrenal_gland),5(cervix),504(large_intestine),100(central_nervous_system),16(biliary_tract),2(pleura),9(vulva),79(ovary),5(bone),6(NS),59(haematopoietic_and_lymphoid_tissue),103(stomach),18(kidney),34(urinary_tract),9(soft_tissue)…	https://cancer.sanger.ac.uk/cosmic/mutation/overview?id=10648	rs28934578	CLINSIG=Pathogenic|Pathogenic|Pathogenic|Pathogenic|Pathogenic|Likely pathogenic|not provided;CLNDBN=Li-Fraumeni_syndrome_1|Hereditary_cancer-predisposing_syndrome|Li-Fraumeni_syndrome|not_provided|Malignant_tumor_of_esophagus|Neoplasm|Neoplasm_of_the_breast;CLNACC=RCV000013173.21|RCV000131301.6|RCV000204931.3|RCV000213054.3|RCV000239398.1|RCV000421746.1|RCV000428918.1;CLNDSDB=MedGen:OMIM|MedGen:…	https://www.ncbi.nlm.nih.gov/clinvar/variation/182963/	.	.	.	.
24	053	2-hits	MAP2K1	chr15	66777511	66777511	C	T	NM_002755.3:c.877C>T	p.Pro293Ser	exon7	SNV	missense	Germline	30%≤VAF≤60%	VUS	45.7(pelvic)				1822	3987	0	ID=COSM5609277;OCCURENCE=1(skin)	https://cancer.sanger.ac.uk/cosmic/mutation/overview?id=5609277	.	.	NA	.	.	.	.
25	054	NMI	FLT3	chr13	28608226	28608226	-	AAATTTTCTCTTGGAAACTCC	NM_004119.2:c.1809_1829dupGGAGTTTCCAAGAGAAAATTT	p.Pro606_Phe612dup	exon14	Insertion	In frame	Somatic (comfirm)	/	Tier I	30.6(lung)				189	618	0	.	NA	.	.	NA	.	.	.	.
25	054	NMI	RUNX1	chr21	36164881	36164881	C	T	NM_001754.4:c.994G>A	p.Asp332Asn	exon9	SNV	missense	Somatic	<30%	Tier III	19.4(lung)				261	1348	0.0031	.	NA	rs757030094	.	NA	.	.	.	.
26	060	1-hit	RICTOR	chr5	38975650	38975650	C	T	NM_152756.4:c.878G>A	p.Arg293Gln	exon10	SNV	missense	Somatic	<30%	Tier III	3.7(lung)				32	860	0	.	NA	.	.	NA	.	.	.	.
27	087	2-hits	ATRX	chrX	76938028	76938028	C	T	NM_000489.5:c.2720G>A	p.Arg907Gln	exon9	SNV	missense	Germline	30%≤VAF≤60%	VUS	42.3(lung)				211	499	0.0001	ID=COSM5417529,COSM6984669;OCCURENCE=2(endometrium)	https://cancer.sanger.ac.uk/cosmic/mutation/overview?id=5417529	rs143413618	.	https://www.ncbi.nlm.nih.gov/clinvar/variation/465048/	.	0.000529801	0.000284	.
27	087	2-hits	CTNNB1	chr3	41266137	41266137	C	T	NM_001904.3:c.134C>T	p.Ser45Phe	exon3	SNV	missense	Somatic	<30%	Tier I	8.6(lung)				53	614	0	ID=COSM5667;OCCURENCE=1(vulva),2(ovary),9(NS),1(haematopoietic_and_lymphoid_tissue),1(stomach),3(urinary_tract),34(kidney),440(soft_tissue),6(pancreas),77(liver),1(oesophagus),1(autonomic_ganglia),38(adrenal_gland),7(skin),2(prostate),3(lung),1(cervix),1(upper_aerodigestive_tract),77(large_intestine),2(central_nervous_system),6(biliary_tract),16(endometrium)	https://cancer.sanger.ac.uk/cosmic/mutation/overview?id=5667	rs121913409	CLINSIG=other|Likely pathogenic|Likely pathogenic|Likely pathogenic|Likely pathogenic|Likely pathogenic|Likely pathogenic|Pathogenic|Likely pathogenic|Likely pathogenic;CLNDBN=Hepatocellular_carcinoma|Malignant_neoplasm_of_body_of_uterus|Transitional_cell_carcinoma_of_the_bladder|Disease|Colorectal_Neoplasms|Malignant_melanoma_of_skin|Adenocarcinoma_of_prostate|Malignant_melanoma|Adenocarcinoma_o…	https://www.ncbi.nlm.nih.gov/clinvar/variation/376242/	.	.	.	.
27	087	2-hits	ERBB2	chr17	37884164	37884164	C	T	NM_004448.3:c.3635C>T	p.Ala1212Val	exon27	SNV	missense	Somatic	<30%	Tier III	6(lung)				79	1324	0	.	NA	.	.	NA	.	.	.	.
27	087	2-hits	FGFR2	chr10	123353298	123353298	C	T	NM_000141.4:c.34G>A	p.Val12Met	exon2	SNV	missense	Somatic	<30%	Tier III	8.9(lung)				77	869	0.0024	ID=COSM1134982,COSM465368,COSM465367,COSM465369,COSM4856946,COSM4856947;OCCURENCE=1(large_intestine),1(kidney),1(soft_tissue)	https://cancer.sanger.ac.uk/cosmic/mutation/overview?id=1134982	rs143978938	CLINSIG=not provided|Likely benign;CLNDBN=not_specified|not_provided;CLNACC=RCV000121061.1|RCV000432180.1;CLNDSDB=MedGen|MedGen;CLNDSDBID=CN169374|CN221809	https://www.ncbi.nlm.nih.gov/clinvar/variation/134387/	.	0.00119808	0.000538	.
27	087	2-hits	KRAS	chr12	25398284	25398284	C	A	NM_033360.3:c.35G>T	p.Gly12Val	exon2	SNV	missense	Somatic	<30%	Tier I	8(lung)				37	463	0.0001	ID=COSM1140133,COSM520;OCCURENCE=15(breast),7(liver),36(peritoneum),7(oesophagus),9(genital_tract),15(cervix),5458(large_intestine),1(central_nervous_system),129(biliary_tract),1(vulva),2(pleura),327(ovary),20(NS),39(stomach),75(haematopoietic_and_lymphoid_tissue),8(soft_tissue),6(kidney),29(urinary_tract),2062(pancreas),1(autonomic_ganglia),11(gastrointestinal_tract_(site_indeterminate)),29(skin…	https://cancer.sanger.ac.uk/cosmic/mutation/overview?id=1140133	rs121913529	CLINSIG=Pathogenic|Pathogenic|Pathogenic|other|Pathogenic|Pathogenic|Pathogenic|Pathogenic|Likely pathogenic;CLNDBN=Carcinoma_of_pancreas|Nevus_sebaceous|Juvenile_myelomonocytic_leukemia|Non-small_cell_lung_cancer|not_provided|Neoplasm_of_the_thyroid_gland|Ovarian_Neoplasms|Colorectal_Neoplasms|Acute_myeloid_leukemia;CLNACC=RCV000013413.4|RCV000029216.4|RCV000150895.1|RCV000154262.2|RCV000157944.…	https://www.ncbi.nlm.nih.gov/clinvar/variation/45122/	[Colorectal_cancer][KRAS][NM_004985.3][M][c.35G>T][p.Gly12Val]	.	.	.
27	087	2-hits	RET	chr10	43615074	43615074	G	A	NM_020975.5:c.2488G>A	p.Gly830Arg	exon14	SNV	missense	Somatic	<30%	Tier III	7.4(lung)				72	976	0.0018	.	NA	rs200127630	CLINSIG=Uncertain significance|Uncertain significance;CLNDBN=Multiple_endocrine_neoplasia,_type_2b|Multiple_endocrine_neoplasia,_type_2a;CLNACC=RCV000409178.1|RCV000410477.1;CLNDSDB=MeSH:MedGen:OMIM:Orphanet:SNOMED_CT:SNOMED_CT|MeSH:MedGen:OMIM:Orphanet:SNOMED_CT;CLNDSDBID=D018814:C0025269:162300:ORPHA247709:6153000:61530001|D018813:C0025268:171400:ORPHA247698:61808009	https://www.ncbi.nlm.nih.gov/clinvar/variation/372078/	.	0.000199681	.	.
28	100	2-hits	NMD						NMD								NMD(lung)
29	113	2-hits	NMD						NMD								NMD(kidney)
30	124	2-hits	NF1	chr17	29562668	29562668	C	T	NM_000267.3:c.3748C>T	p.Arg1250Trp	exon28	SNV	missense	Somatic	<30%	Tier III	4.4(lung)				16	366	0	ID=COSM436323,COSM436322;OCCURENCE=1(breast),1(liver),1(stomach)	https://cancer.sanger.ac.uk/cosmic/mutation/overview?id=436323	.	.	NA	.	.	.	.
30	124	2-hits	RICTOR	chr5	38950493	38950493	C	A	NM_152756.4:c.3457G>T	p.Val1153Leu	exon31	SNV	missense	Somatic	<30%	Tier III	8.5(lung)				16	189	0	.	NA	rs772605425	.	NA	.	.	.	.
30	124	2-hits	SDHC	chr1	161293421	161293421	G	C	NM_003001.3:c.38G>C	p.Cys13Ser	exon2	SNV	missense	Germline	30%≤VAF≤60%	VUS	43.5(lung)				147	338	0	.	NA	.	.	NA	.	.	.	.
31	141	2-hits	BRAF	chr7	140476880	140476880	C	T	NM_004333.5:c.1526G>A	p.Arg509Gln	exon13	SNV	missense	Somatic	<30%	Tier III	3.6(kidney)				37	1023	0	ID=COSM6919719;OCCURENCE=1(soft_tissue)	https://cancer.sanger.ac.uk/cosmic/mutation/overview?id=6919719	.	.	NA	.	.	.	.
32	143	2-hits	POLE	chr12	133252745	133252745	C	T	NM_006231.3:c.955G>A	p.Asp319Asn	exon10	SNV	missense	Germline	30%≤VAF≤60%	VUS	47.1(kidney)	46.5(kidney)			608/492	1291/1057	0	.	NA	rs116162724	.	https://www.ncbi.nlm.nih.gov/clinvar/variation/484551/	.	0.000399361	.	.
33	147	2-hits	PDGFRA	chr4	55138616	55138616	G	T	NM_006206.5:c.1293G>T	p.Gln431His	exon9	SNV	missense	Germline	30%≤VAF≤60%	VUS	48.7(lung)				1560	3204	0	.	NA	.	.	NA	.	.	.	.
34	148	2-hits	NMD						NMD								NMD(lung)
35	150	NMI	RB1	chr13	48955550	48955550	C	T	NM_000321.2:c.1666C>T	p.Arg556*	exon17	SNV	nonsense	Somatic	<30%	Tier I	3.9(lung)				24	613	0	ID=COSM1367249,COSM888;OCCURENCE=1(breast),3(urinary_tract),1(pancreas),1(adrenal_gland),5(skin),1(prostate),3(eye),1(large_intestine),2(central_nervous_system)	https://cancer.sanger.ac.uk/cosmic/mutation/overview?id=1367249	rs121913304	CLINSIG=Pathogenic|Pathogenic|Likely pathogenic|Pathogenic;CLNDBN=Retinoblastoma,_trilateral|Retinoblastoma|Neoplasm|Hereditary_cancer-predisposing_syndrome;CLNACC=RCV000013966.2|RCV000114734.1|RCV000430238.1|RCV000492084.1;CLNDSDB=MedGen|MeSH:MedGen:OMIM:Orphanet|MeSH:MedGen:SNOMED_CT|MedGen:SNOMED_CT;CLNDSDBID=CN069793|D012175:C0035335:180200:ORPHA790|D009369:C0027651:108369006|C0027672:6993460…	https://www.ncbi.nlm.nih.gov/clinvar/variation/13090/	.	.	.	.
35	150	NMI	RET	chr10	43604493	43604493	C	T	NM_020975.5:c.1078C>T	p.Arg360Trp	exon6	SNV	missense	Somatic	<30%	Tier III	4.2(lung)				19	455	0	ID=COSM33011,COSM1957183;OCCURENCE=1(stomach),1(large_intestine)	https://cancer.sanger.ac.uk/cosmic/mutation/overview?id=33011	.	.	NA	.	.	.	.
36	152	3-hits	NMD						NMD								NMD(lung)	NMD(lung)	NMD(lung)	NMD(retroperitoneal)
37	153	2-hits	NMD						NMD								NMD(lung)
38	154	3-hits	NMD						NMD								NMD(lung)	NMD(lung)
39	159	2-hits	ERBB2	chr17	37873681	37873681	T	C	NM_004448.3:c.1846T>C	p.Phe616Leu	exon15	SNV	missense	Somatic	<30%	Tier III	3.2(lung)				39	1234	0	.	NA	.	.	NA	.	.	.	.
40	162	1-hit	TP53	chr17	7579533	7579533	G	A	NM_000546.5:c.154C>T	p.Gln52*	exon4	SNV	nonsense	Germline	30%≤VAF≤60%	Likely Pathogenic	33.8(lung)				125	370	0.0001	ID=COSM1750375,COSM99949,COSM44041,COSM3932748,COSM99948;OCCURENCE=1(oesophagus),1(large_intestine),1(biliary_tract),5(haematopoietic_and_lymphoid_tissue),3(urinary_tract),2(prostate),2(lung),2(upper_aerodigestive_tract),1(endometrium)	https://cancer.sanger.ac.uk/cosmic/mutation/overview?id=1750375	.	.	NA	.	.	.	.
41	130	2-hits	MYCN	chr2	16085613	16085621	AGATGATGA	-	NM_005378.5:c.792_798del	p.Asp264Glufs*53	exon3	Deletion	frameshift	Germline	30%≤VAF≤60%	Likely Pathogenic	39.7(lung)				1031	2600	0	.	NA	rs749269364	CLINSIG=Uncertain significance;CLNDBN=not_specified;CLNACC=RCV000177228.1;CLNDSDB=MedGen;CLNDSDBID=CN169374	NA	.	.	.	.
42	132	NMI	NMD						NMD								NMD(lung)
43	135	NMI	ATRX	chrX	76829824	76829824	C	T	NM_000489.5:c.6218-1G>A	N/A	exon28	splicing	splice site	Somatic	<30%	Tier II	2.3(lung)				14	613	0	.	NA	.	.	NA	.	.	.	.
43	135	NMI	ATRX	chrX	76939999	76939999	C	T	NM_000489.5:c.749G>A	p.Arg250Gln	exon9	SNV	missense	Somatic	<30%	Tier III	1.8(lung)				26	1445	0	.	NA	.	.	NA	.	.	.	.
43	135	NMI	SMAD4	chr18	48575095	48575095	C	T	NM_005359.5:c.289C>T	p.Arg97Cys	exon3	SNV	missense	Somatic	<30%	Tier III	1.8(lung)				22	1208	0	.	NA	.	.	NA	.	.	.	.
44	161	NMI	RICTOR	chr5	39002706	39002706	C	T	NM_152756.4:c.323G>A	p.Arg108Gln	exon5	SNV	missense	Somatic	<30%	Tier III	1.6(lung)				41	2619	0	ID=COSM3855215,COSM3855216;OCCURENCE=1(stomach)	https://cancer.sanger.ac.uk/cosmic/mutation/overview?id=3855215	.	.	NA	.	.	.	.
44	161	NMI	SDHC	chr1	161293414	161293414	C	T	NM_003001.3:c.31C>T	p.Arg11Cys	exon2	SNV	missense	Somatic	<30%	Tier III	1.9(lung)				54	2831	0	ID=COSM1133278,COSM414371;OCCURENCE=1(urinary_tract)	https://cancer.sanger.ac.uk/cosmic/mutation/overview?id=1133278	rs759914119	.	NA	.	.	.	.
45	165	NMI	RICTOR	chr5	38982000	38982000	C	T	NM_152756.4:c.722G>A	p.Arg241Gln	exon8	SNV	missense	Somatic	<30%	Tier III	1.6(lung)				42	2687	0	ID=COSM277065,COSM3697358;OCCURENCE=3(large_intestine)	https://cancer.sanger.ac.uk/cosmic/mutation/overview?id=277065	.	.	NA	.	.	.	.
46	168	2-hits	MYC	chr8	128751221	128751221	T	C	NM_002467.5:c.758T>C	p.Leu253Pro	exon2	SNV	missense	Germline	30%≤VAF≤60%	VUS	51.5(lung)				1422	2759	0	.	NA	rs763627051	.	NA	.	.	.	.
47	169	2-hits	NMD						NMD								NMD(lung1)	NMD(lung2)
48	171	NMI	FGFR2	chr10	123353282	123353282	G	T	NM_000141.4:c.50C>A	p.Thr17Asn	exon2	SNV	missense	Germline	30%≤VAF≤60%	VUS	47.7(lung)				1206	2528	0	.	NA	.	.	NA	.	.	.	.
49	172	2-hits	ATRX	chrX	76939648	76939648	T	C	NM_000489.5:c.1100A>G	p.Asn367Ser	exon9	SNV	missense	Germline	30%≤VAF≤60%	VUS	50.8(kidney)				1498	2948	0	.	NA	.	.	NA	.	.	.	.
50	173	2-hits	NMD						NMD								NMD(lung)
51	174	2-hits	BRAF	chr7	140508716	140508716	C	A	NM_004333.5:c.584G>T	p.Cys195Phe	exon4	SNV	missense	Somatic	<30%	Tier III	NMD(lung)	1.9(lung)			45	2310	0	.	NA	.	.	NA	.	.	.	.
52	175	2-hits	FGFR2	chr10	123243237	123243237	C	T	NM_000141.4:c.2276G>A	p.Arg759Gln	exon17	SNV	missense	Somatic	<30%	Tier III	1.8(lung)	NMD(lung)			28	1573	0	ID=COSM29835,COSM6941579,COSM6941578,COSM6941577,COSM6941580;OCCURENCE=1(penis),2(skin)	https://cancer.sanger.ac.uk/cosmic/mutation/overview?id=29835	rs55774317	.	NA	.	0.000199681	.	.
53	176	NMI	MYCN	chr2	16082404	16082404	A	C	NM_005378.5:c.218A>C	p.Glu73Ala	exon2	SNV	missense	Somatic	<30%	Tier III	1.6(lung)				58	3551	0	.	NA	.	.	NA	.	.	.	.
54	177	2-hits	NMD						NMD								NMD(lung1)	NMD(lung2)
55	180	1-hit	NMD						NMD								NMD(lung)
56	181	2-hits	NMD						NMD								NMD(lung)
57	182	NMI	BRAF	chr7	140494152	140494152	C	T	NM_004333.5:c.1096G>A	p.Ala366Thr	exon8	SNV	missense	Germline	30%≤VAF≤60%	VUS	46.4(lung)				1194	2574	0	.	NA	.	.	NA	.	.	.	.
58	183	2-hits	ATRX	chrX	76938028	76938028	C	T	NM_000489.5:c.2720G>A	p.Arg907Gln	exon9	SNV	missense	Somatic	<30%	Tier III	NMD(lung)	1.6(kidney)			18	1125	0.0001	ID=COSM5417529,COSM6984669;OCCURENCE=2(endometrium)	https://cancer.sanger.ac.uk/cosmic/mutation/overview?id=5417529	rs143413618	.	https://www.ncbi.nlm.nih.gov/clinvar/variation/465048/	.	0.000529801	0.000284	.
58	183	2-hits	KIT	chr4	55593628	55593628	G	T	NM_000222.2:c.1694G>T	p.Gly565Val	exon11	SNV	missense	Somatic	<30%	Tier III	NMD(lung)	1.9(kidney)			23	1201	0	ID=COSM144514;OCCURENCE=1(skin)	https://cancer.sanger.ac.uk/cosmic/mutation/overview?id=144514	rs200945282	CLINSIG=Uncertain significance|Uncertain significance;CLNDBN=not_provided|Gastrointestinal_stromal_tumor;CLNACC=RCV000034505.1|RCV000230757.2;CLNDSDB=MedGen|MeSH:MedGen:OMIM:Orphanet;CLNDSDBID=CN221809|D046152:C0238198:606764:ORPHA44890	https://www.ncbi.nlm.nih.gov/clinvar/variation/41600/	.	.	.	.
59	185	2-hits	NMD						NMD								NMD(lung)
60	186	NMI	NMD						NMD								NMD(lung)
61	187	2-hits	KIT	chr4	55592133	55592133	A	G	NM_000222.2:c.1457A>G	p.Asn486Ser	exon9	SNV	missense	Germline	30%≤VAF≤60%	VUS	45.7(lung)				1397	3060	0.0001	.	NA	rs779134230	.	NA	.	.	.	.
Note:	*KMTD:internal database containing results deriving from more than 30,000 Chinese individuals and available public databases

## Sheet: Table S7
Table S7: Germline variants in non-TSC1/2 identified in the LAM patients
No.	Patient ID	Category	Gene	Chr	Start	End	Ref	Variant	HGVS(cDNA)	HGVS(protein)	Exons	Mutation type	Substitution	Evidence-Based	Somatic/Germline	Origin assessment(VAF)	Tissue 1(VAF%)	Tissue 2(VAF%)	Tissue 3(VAF%)	Tissue 4(VAF%)	Variant read count	Total read count	KMTD	cosmic85	cosmic_Web	snp147	clinvar_20170905	clinvar_Web	gnomAD	EXAC	hgmd_201411	1000g2015aug_all
5	030	1-hit	PGR	chr11	100999785	100999785	G	A	NM_000926.4:c.17C>T	p.Ala6Val	exon1	SNV	missense	VUS	Germline	30%≤VAF≤60%	37.4(lung)				58	203	0.0001	.	NA	rs202123793	.	NA	.	0.000199681	.	.
7	058	2-hits	PGR	chr11	100998947	100998947	C	G	NM_000926.4:c.855G>C	p.Gln285His	exon1	SNV	missense	VUS	Germline	30%≤VAF≤60%	49.7(lung)	43.3(lung)			150/936	302/2162	0	.	NA	rs764219491	.	NA	.	.	.	.
13	105	2-hits	ATRX	chrX	76939077	76939077	C	A	NM_000489.5:c.1671G>T	p.Glu557Asp	exon9	SNV	missense	VUS	Germline	30%≤VAF≤60%	34(lung)				110	324	0	.	NA	rs376761153	.	NA	.	.	9.5e-05	.
13	105	2-hits	BCL2	chr18	60795971	60795971	C	T	NM_000633.2:c.607G>A	p.Gly203Ser	exon3	SNV	missense	VUS	Germline	30%≤VAF≤60%	52.9(lung)				395	747	0	ID=COSM6050304,COSM6050303;OCCURENCE=1(large_intestine)	https://cancer.sanger.ac.uk/cosmic/mutation/overview?id=6050304	rs148811059	.	NA	.	0.000798722	0.000308	.
14	115	1-hit	SDHB	chr1	17349103	17349103	C	G	NM_003000.2:c.765G>C	p.Lys255Asn	exon7	SNV	missense	VUS	Germline	30%≤VAF≤60%	49.9(kidney)				206	413	0.0001	.	NA	rs761295633	.	NA	.	.	.	.
18	137	2-hits	ATRX	chrX	76939055	76939055	T	C	NM_000489.5:c.1693A>G	p.Ile565Val	exon9	SNV	missense	VUS	Germline	30%≤VAF≤60%	46.4(lung)				104	224	0	.	NA	rs45528831	.	NA	.	0.000264901	.	.
21	142	2-hits	MYCN	chr2	16085618	16085618	A	G	NM_005378.5:c.794A>G	p.Asp265Gly	exon3	SNV	missense	VUS	Germline	30%≤VAF≤60%	50.6(lung)				595	1176	0	.	NA	rs751108330	.	NA	.	.	.	.
21	142	2-hits	RET	chr10	43596014	43596014	G	A	NM_020975.5:c.181G>A	p.Glu61Lys	exon2	SNV	missense	VUS	Germline	30%≤VAF≤60%	49.8(lung)				686	1377	0	ID=COSM6913970,COSM6913969;OCCURENCE=1(oesophagus),1(lung)	https://cancer.sanger.ac.uk/cosmic/mutation/overview?id=6913970	.	.	NA	.	.	.	.
24	053	2-hits	MAP2K1	chr15	66777511	66777511	C	T	NM_002755.3:c.877C>T	p.Pro293Ser	exon7	SNV	missense	VUS	Germline	30%≤VAF≤60%	45.7(pelvic)				1822	3987	0	ID=COSM5609277;OCCURENCE=1(skin)	https://cancer.sanger.ac.uk/cosmic/mutation/overview?id=5609277	.	.	NA	.	.	.	.
27	087	2-hits	ATRX	chrX	76938028	76938028	C	T	NM_000489.5:c.2720G>A	p.Arg907Gln	exon9	SNV	missense	VUS	Germline	30%≤VAF≤60%	42.3(lung)				211	499	0.0001	ID=COSM5417529,COSM6984669;OCCURENCE=2(endometrium)	https://cancer.sanger.ac.uk/cosmic/mutation/overview?id=5417529	rs143413618	.	https://www.ncbi.nlm.nih.gov/clinvar/variation/465048/	.	0.000529801	0.000284	.
30	124	2-hits	SDHC	chr1	161293421	161293421	G	C	NM_003001.3:c.38G>C	p.Cys13Ser	exon2	SNV	missense	VUS	Germline	30%≤VAF≤60%	43.5(lung)				147	338	0	.	NA	.	.	NA	.	.	.	.
32	143	2-hits	POLE	chr12	133252745	133252745	C	T	NM_006231.3:c.955G>A	p.Asp319Asn	exon10	SNV	missense	VUS	Germline	30%≤VAF≤60%	47.1(kidney)	46.5(kidney)			608/492	1291/1057	0	.	NA	rs116162724	.	https://www.ncbi.nlm.nih.gov/clinvar/variation/484551/	.	0.000399361	.	.
33	147	2-hits	PDGFRA	chr4	55138616	55138616	G	T	NM_006206.5:c.1293G>T	p.Gln431His	exon9	SNV	missense	VUS	Germline	30%≤VAF≤60%	48.7(lung)				1560	3204	0	.	NA	.	.	NA	.	.	.	.
40	162	1-hit	TP53	chr17	7579533	7579533	G	A	NM_000546.5:c.154C>T	p.Gln52*	exon4	SNV	nonsense	Likely Pathogenic	Germline	30%≤VAF≤60%	33.8(lung)				125	370	0.0001	ID=COSM1750375,COSM99949,COSM44041,COSM3932748,COSM99948;OCCURENCE=1(oesophagus),1(large_intestine),1(biliary_tract),5(haematopoietic_and_lymphoid_tissue),3(urinary_tract),2(prostate),2(lung),2(upper_aerodigestive_tract),1(endometrium)	https://cancer.sanger.ac.uk/cosmic/mutation/overview?id=1750375	.	.	NA	.	.	.	.
41	130	2-hits	MYCN	chr2	16085613	16085621	AGATGATGA	-	NM_005378.5:c.792_798del	p.Asp264Glufs*53	exon3	Deletion	frameshift	Likely Pathogenic	Germline	30%≤VAF≤60%	39.7(lung)				1031	2600	0	.	NA	rs749269364	CLINSIG=Uncertain significance;CLNDBN=not_specified;CLNACC=RCV000177228.1;CLNDSDB=MedGen;CLNDSDBID=CN169374	NA	.	.	.	.
46	168	2-hits	MYC	chr8	128751221	128751221	T	C	NM_002467.5:c.758T>C	p.Leu253Pro	exon2	SNV	missense	VUS	Germline	30%≤VAF≤60%	51.5(lung)				1422	2759	0	.	NA	rs763627051	.	NA	.	.	.	.
48	171	NMI	FGFR2	chr10	123353282	123353282	G	T	NM_000141.4:c.50C>A	p.Thr17Asn	exon2	SNV	missense	VUS	Germline	30%≤VAF≤60%	47.7(lung)				1206	2528	0	.	NA	.	.	NA	.	.	.	.
49	172	2-hits	ATRX	chrX	76939648	76939648	T	C	NM_000489.5:c.1100A>G	p.Asn367Ser	exon9	SNV	missense	VUS	Germline	30%≤VAF≤60%	50.8(kidney)				1498	2948	0	.	NA	.	.	NA	.	.	.	.
57	182	NMI	BRAF	chr7	140494152	140494152	C	T	NM_004333.5:c.1096G>A	p.Ala366Thr	exon8	SNV	missense	VUS	Germline	30%≤VAF≤60%	46.4(lung)				1194	2574	0	.	NA	.	.	NA	.	.	.	.
61	187	2-hits	KIT	chr4	55592133	55592133	A	G	NM_000222.2:c.1457A>G	p.Asn486Ser	exon9	SNV	missense	VUS	Germline	30%≤VAF≤60%	45.7(lung)				1397	3060	0.0001	.	NA	rs779134230	.	NA	.	.	.	.

## Sheet: Table S8
Table S8: Somatic variants in non-TSC1/2 identified in the LAM patients
No.	Patient ID	Category	Gene	Chr	Start	End	Ref	Variant	HGVS(cDNA)	HGVS(protein)	Exons	Mutation type	Substitution	Evidence-Based	Somatic/Germline	Origin assessment(VAF)	Tissue 1(VAF%)	Tissue 2(VAF%)	Tissue 3(VAF%)	Tissue 4(VAF%)	Variant read count	Total read count	KMTD	cosmic85	cosmic_Web	snp147	clinvar_20170905	clinvar_Web	gnomAD	EXAC	hgmd_201411	1000g2015aug_all
1	015	2-hits	ATRX	chrX	76890084	76890084	C	T	NM_000489.5:c.4809+1G>A	N/A	splice	splicing	splice site	Tier II	Somatic	<30%	NMD(lung)	4.2(uterus)			10	238	0	.	NA	.	.	NA	.	.	.	.
3	026	NMI	RICTOR	chr5	38954943	38954943	T	C	NM_152756.4:c.2630A>G	p.Tyr877Cys	exon27	SNV	missense	Tier III	Somatic	<30%	15.8(kidney)				78	494	0	.	NA	.	.	NA	.	.	.	.
3	026	NMI	SDHA	chr5	233687	233687	G	A	NM_004168.3:c.991G>A	p.Ala331Thr	exon8	SNV	missense	Tier III	Somatic	<30%	14.9(kidney)				131	877	0.0059	ID=COSM284843;OCCURENCE=1(large_intestine)	https://cancer.sanger.ac.uk/cosmic/mutation/overview?id=284843	rs200526913	CLINSIG=Uncertain significance|Uncertain significance;CLNDBN=Mitochondrial_complex_II_deficiency|Paragangliomas_5;CLNACC=RCV000239369.2|RCV000239369.2;CLNDSDB=MedGen:OMIM:Orphanet|MedGen:OMIM;CLNDSDBID=C1855008:252011:ORPHA3208|C3279992:614165	https://www.ncbi.nlm.nih.gov/clinvar/variation/252912/	.	0.000798722	.	.
4	029	2-hits	PTEN	chr10	89720659	89720659	G	T	NM_000314.6:c.810G>T	p.Met270Ile	exon8	SNV	missense	Tier III	Somatic	<30%	10.2(lung)				26	255	0.0008	ID=COSM4181914;OCCURENCE=1(large_intestine)	https://cancer.sanger.ac.uk/cosmic/mutation/overview?id=4181914	.	.	NA	.	.	.	.
8	068	2-hits	STK11	chr19	1221249	1221249	G	A	NM_000455.4:c.772G>A	p.Asp258Asn	exon6	SNV	missense	Tier III	Somatic	<30%	8.6(retroperitoneal)				18	209	0	.	NA	.	.	NA	.	.	.	.
9	076	1-hit	ATRX	chrX	76939502	76939502	C	T	NM_000489.5:c.1246G>A	p.Glu416Lys	exon9	SNV	missense	Tier III	Somatic (comfirm)	<30%	34(lung)				103	303	0.0002	.	NA	rs782253905	.	NA	.	.	.	.
9	076	1-hit	SMAD4	chr18	48586278	48586278	A	G	NM_005359.5:c.947A>G	p.Asn316Ser	exon8	SNV	missense	Tier III	Somatic	<30%	10(lung)				23	231	0.0006	.	NA	rs377119288	CLINSIG=Uncertain significance|Uncertain significance|Uncertain significance;CLNDBN=not_specified|Hereditary_cancer-predisposing_syndrome|Juvenile_polyposis_syndrome;CLNACC=RCV000122059.1|RCV000132146.3|RCV000411125.1;CLNDSDB=MedGen|MedGen:SNOMED_CT|MedGen:OMIM:Orphanet:SNOMED_CT;CLNDSDBID=CN169374|C0027672:699346009|C0345893:174900:ORPHA329971:9273005	https://www.ncbi.nlm.nih.gov/clinvar/variation/135245/	.	.	.	.
10	086	2-hits	ATM	chr11	108218062	108218062	C	T	NM_000051.3:c.8641C>T	p.Gln2881*	exon59	SNV	nonsense	Tier II	Somatic	<30%	8.3(lung)				19	228	0	.	NA	.	CLINSIG=Pathogenic;CLNDBN=not_provided;CLNACC=RCV000421983.1;CLNDSDB=MedGen;CLNDSDBID=CN221809	NA	.	.	.	.
10	086	2-hits	ATM	chr11	108117798	108117798	C	T	NM_000051.3:c.1009C>T	p.Arg337Cys	exon8	SNV	missense	Tier III	Somatic	<30%	12.5(lung)				36	289	0	ID=COSM1350749,COSM21323;OCCURENCE=3(salivary_gland),1(breast),2(NS),1(penis),2(stomach),1(urinary_tract),4(skin),2(lung),1(thymus),19(large_intestine),2(endometrium)	https://cancer.sanger.ac.uk/cosmic/mutation/overview?id=1350749	rs138398778	CLINSIG=Uncertain significance|Uncertain significance|Uncertain significance;CLNDBN=Hereditary_cancer-predisposing_syndrome|Ataxia-telangiectasia_syndrome|not_specified;CLNACC=RCV000115130.6|RCV000168399.4|RCV000211954.3;CLNDSDB=MedGen:SNOMED_CT|MedGen:OMIM:Orphanet:SNOMED_CT|MedGen;CLNDSDBID=C0027672:699346009|C0004135:208900:ORPHA100:68504005|CN169374	https://www.ncbi.nlm.nih.gov/clinvar/variation/232238/	[Breast_cancer__susceptibility_to][ATM][NM_000051.3][M][c.1009C>T][p.Arg337Cys]	.	7.7e-05	.
10	086	2-hits	ERBB2	chr17	37884292	37884292	G	T	NM_004448.3:c.3763G>T	p.Val1255Leu	exon27	SNV	missense	Tier III	Somatic	<30%	18.5(lung)				72	389	0.0002	.	NA	rs755744500	.	NA	.	.	.	.
10	086	2-hits	MET	chr7	116381074	116381074	T	A	NM_001127500.2:c.1696T>A	p.Tyr566Asn	exon5	SNV	missense	Tier III	Somatic	<30%	16.9(lung)				58	343	0	.	NA	.	.	NA	.	.	.	.
10	086	2-hits	RET	chr10	43612095	43612095	G	A	NM_020975.5:c.2200G>A	p.Glu734Lys	exon12	SNV	missense	Tier III	Somatic	<30%	19.3(lung)				110	570	0	ID=COSM5734154,COSM5734155;OCCURENCE=1(pancreas)	https://cancer.sanger.ac.uk/cosmic/mutation/overview?id=5734154	.	.	NA	.	.	.	.
10	086	2-hits	RICTOR	chr5	38958926	38958926	C	A	NM_152756.4:c.2186G>T	p.Arg729Ile	exon23	SNV	missense	Tier III	Somatic	<30%	6.7(lung)				16	239	0	.	NA	.	.	NA	.	.	.	.
14	115	1-hit	FGFR1	chr8	38274849	38274849	G	T	NM_023110.2:c.1638C>A	p.Asn546Lys	exon12	SNV	missense	Tier II	Somatic	<30%	29.9(kidney)				70	234	0	ID=COSM1284968,COSM19176,COSM1284967,COSM1284966,COSM3670398;OCCURENCE=1(adrenal_gland),1(cervix),14(central_nervous_system),1(haematopoietic_and_lymphoid_tissue),2(soft_tissue),1(kidney),1(autonomic_ganglia)	https://cancer.sanger.ac.uk/cosmic/mutation/overview?id=1284968	.	CLINSIG=Pathogenic|Likely pathogenic|Likely pathogenic|Likely pathogenic|Likely pathogenic|Likely pathogenic|Pathogenic;CLNDBN=Encephalocraniocutaneous_lipomatosis|Adenocarcinoma_of_stomach|Neuroblastoma|Brainstem_glioma|Medulloblastoma|Astrocytoma|Rosette-forming_glioneuronal_tumor;CLNACC=RCV000210485.2|RCV000422315.1|RCV000428878.1|RCV000429528.1|RCV000439566.1|RCV000440238.1|RCV000487433.1;CLN…	NA	.	.	.	.
23	025	NMI	EGFR	chr7	55259515	55259515	T	G	NM_005228.4:c.2573T>G	p.Leu858Arg	exon21	SNV	missense	Tier I	Somatic	<30%	7(kidney)				58	826	0.0001	ID=COSM6224;OCCURENCE=1(ovary),12(breast),1(stomach),1(peritoneum),1(prostate),2460(lung),6(thyroid),1(upper_aerodigestive_tract),3(large_intestine),1(thymus)	https://cancer.sanger.ac.uk/cosmic/mutation/overview?id=6224	rs121434568	CLINSIG=drug response|drug response|drug response|drug response|drug response|drug response|Likely pathogenic|Pathogenic;CLNDBN=Nonsmall_cell_lung_cancer,_response_to_tyrosine_kinase_inhibitor_in,_somatic|Adenocarcinoma_of_lung,_response_to_tyrosine_kinase_inhibitor_in,_somatic|Tyrosine_kinase_inhibitor_response|carboplatin,_docetaxel,_erlotinib,_gemcitabine,_and_paclitaxel_response_-_Efficacy|ge…	https://www.ncbi.nlm.nih.gov/clinvar/variation/376281/	.	.	.	.
23	025	NMI	TP53	chr17	7578406	7578406	C	T	NM_000546.5:c.524G>A	p.Arg175His	exon5	SNV	missense	Tier I	Somatic	<30%	6.4(kidney)				74	1157	0	ID=COSM10648,COSM3355994,COSM99022,COSM1640851,COSM99024,COSM99023,COSM99914;OCCURENCE=13(salivary_gland),143(breast),1(penis),1(peritoneum),11(liver),111(oesophagus),5(adrenal_gland),5(cervix),504(large_intestine),100(central_nervous_system),16(biliary_tract),2(pleura),9(vulva),79(ovary),5(bone),6(NS),59(haematopoietic_and_lymphoid_tissue),103(stomach),18(kidney),34(urinary_tract),9(soft_tissue)…	https://cancer.sanger.ac.uk/cosmic/mutation/overview?id=10648	rs28934578	CLINSIG=Pathogenic|Pathogenic|Pathogenic|Pathogenic|Pathogenic|Likely pathogenic|not provided;CLNDBN=Li-Fraumeni_syndrome_1|Hereditary_cancer-predisposing_syndrome|Li-Fraumeni_syndrome|not_provided|Malignant_tumor_of_esophagus|Neoplasm|Neoplasm_of_the_breast;CLNACC=RCV000013173.21|RCV000131301.6|RCV000204931.3|RCV000213054.3|RCV000239398.1|RCV000421746.1|RCV000428918.1;CLNDSDB=MedGen:OMIM|MedGen:…	https://www.ncbi.nlm.nih.gov/clinvar/variation/182963/	.	.	.	.
25	054	NMI	FLT3	chr13	28608226	28608226	-	AAATTTTCTCTTGGAAACTCC	NM_004119.2:c.1809_1829dupGGAGTTTCCAAGAGAAAATTT	p.Pro606_Phe612dup	exon14	Insertion	In frame	Tier I	Somatic (comfirm)	<30%	30.6(lung)				189	618	0	.	NA	.	.	NA	.	.	.	.
25	054	NMI	RUNX1	chr21	36164881	36164881	C	T	NM_001754.4:c.994G>A	p.Asp332Asn	exon9	SNV	missense	Tier III	Somatic	<30%	19.4(lung)				261	1348	0.0031	.	NA	rs757030094	.	NA	.	.	.	.
26	060	1-hit	RICTOR	chr5	38975650	38975650	C	T	NM_152756.4:c.878G>A	p.Arg293Gln	exon10	SNV	missense	Tier III	Somatic	<30%	3.7(lung)				32	860	0	.	NA	.	.	NA	.	.	.	.
27	087	2-hits	CTNNB1	chr3	41266137	41266137	C	T	NM_001904.3:c.134C>T	p.Ser45Phe	exon3	SNV	missense	Tier I	Somatic	<30%	8.6(lung)				53	614	0	ID=COSM5667;OCCURENCE=1(vulva),2(ovary),9(NS),1(haematopoietic_and_lymphoid_tissue),1(stomach),3(urinary_tract),34(kidney),440(soft_tissue),6(pancreas),77(liver),1(oesophagus),1(autonomic_ganglia),38(adrenal_gland),7(skin),2(prostate),3(lung),1(cervix),1(upper_aerodigestive_tract),77(large_intestine),2(central_nervous_system),6(biliary_tract),16(endometrium)	https://cancer.sanger.ac.uk/cosmic/mutation/overview?id=5667	rs121913409	CLINSIG=other|Likely pathogenic|Likely pathogenic|Likely pathogenic|Likely pathogenic|Likely pathogenic|Likely pathogenic|Pathogenic|Likely pathogenic|Likely pathogenic;CLNDBN=Hepatocellular_carcinoma|Malignant_neoplasm_of_body_of_uterus|Transitional_cell_carcinoma_of_the_bladder|Disease|Colorectal_Neoplasms|Malignant_melanoma_of_skin|Adenocarcinoma_of_prostate|Malignant_melanoma|Adenocarcinoma_o…	https://www.ncbi.nlm.nih.gov/clinvar/variation/376242/	.	.	.	.
27	087	2-hits	ERBB2	chr17	37884164	37884164	C	T	NM_004448.3:c.3635C>T	p.Ala1212Val	exon27	SNV	missense	Tier III	Somatic	<30%	6(lung)				79	1324	0	.	NA	.	.	NA	.	.	.	.
27	087	2-hits	FGFR2	chr10	123353298	123353298	C	T	NM_000141.4:c.34G>A	p.Val12Met	exon2	SNV	missense	Tier III	Somatic	<30%	8.9(lung)				77	869	0.0024	ID=COSM1134982,COSM465368,COSM465367,COSM465369,COSM4856946,COSM4856947;OCCURENCE=1(large_intestine),1(kidney),1(soft_tissue)	https://cancer.sanger.ac.uk/cosmic/mutation/overview?id=1134982	rs143978938	CLINSIG=not provided|Likely benign;CLNDBN=not_specified|not_provided;CLNACC=RCV000121061.1|RCV000432180.1;CLNDSDB=MedGen|MedGen;CLNDSDBID=CN169374|CN221809	https://www.ncbi.nlm.nih.gov/clinvar/variation/134387/	.	0.00119808	0.000538	.
27	087	2-hits	KRAS	chr12	25398284	25398284	C	A	NM_033360.3:c.35G>T	p.Gly12Val	exon2	SNV	missense	Tier I	Somatic	<30%	8(lung)				37	463	0.0001	ID=COSM1140133,COSM520;OCCURENCE=15(breast),7(liver),36(peritoneum),7(oesophagus),9(genital_tract),15(cervix),5458(large_intestine),1(central_nervous_system),129(biliary_tract),1(vulva),2(pleura),327(ovary),20(NS),39(stomach),75(haematopoietic_and_lymphoid_tissue),8(soft_tissue),6(kidney),29(urinary_tract),2062(pancreas),1(autonomic_ganglia),11(gastrointestinal_tract_(site_indeterminate)),29(skin…	https://cancer.sanger.ac.uk/cosmic/mutation/overview?id=1140133	rs121913529	CLINSIG=Pathogenic|Pathogenic|Pathogenic|other|Pathogenic|Pathogenic|Pathogenic|Pathogenic|Likely pathogenic;CLNDBN=Carcinoma_of_pancreas|Nevus_sebaceous|Juvenile_myelomonocytic_leukemia|Non-small_cell_lung_cancer|not_provided|Neoplasm_of_the_thyroid_gland|Ovarian_Neoplasms|Colorectal_Neoplasms|Acute_myeloid_leukemia;CLNACC=RCV000013413.4|RCV000029216.4|RCV000150895.1|RCV000154262.2|RCV000157944.…	https://www.ncbi.nlm.nih.gov/clinvar/variation/45122/	[Colorectal_cancer][KRAS][NM_004985.3][M][c.35G>T][p.Gly12Val]	.	.	.
27	087	2-hits	RET	chr10	43615074	43615074	G	A	NM_020975.5:c.2488G>A	p.Gly830Arg	exon14	SNV	missense	Tier III	Somatic	<30%	7.4(lung)				72	976	0.0018	.	NA	rs200127630	CLINSIG=Uncertain significance|Uncertain significance;CLNDBN=Multiple_endocrine_neoplasia,_type_2b|Multiple_endocrine_neoplasia,_type_2a;CLNACC=RCV000409178.1|RCV000410477.1;CLNDSDB=MeSH:MedGen:OMIM:Orphanet:SNOMED_CT:SNOMED_CT|MeSH:MedGen:OMIM:Orphanet:SNOMED_CT;CLNDSDBID=D018814:C0025269:162300:ORPHA247709:6153000:61530001|D018813:C0025268:171400:ORPHA247698:61808009	https://www.ncbi.nlm.nih.gov/clinvar/variation/372078/	.	0.000199681	.	.
30	124	2-hits	NF1	chr17	29562668	29562668	C	T	NM_000267.3:c.3748C>T	p.Arg1250Trp	exon28	SNV	missense	Tier III	Somatic	<30%	4.4(lung)				16	366	0	ID=COSM436323,COSM436322;OCCURENCE=1(breast),1(liver),1(stomach)	https://cancer.sanger.ac.uk/cosmic/mutation/overview?id=436323	.	.	NA	.	.	.	.
30	124	2-hits	RICTOR	chr5	38950493	38950493	C	A	NM_152756.4:c.3457G>T	p.Val1153Leu	exon31	SNV	missense	Tier III	Somatic	<30%	8.5(lung)				16	189	0	.	NA	rs772605425	.	NA	.	.	.	.
31	141	2-hits	BRAF	chr7	140476880	140476880	C	T	NM_004333.5:c.1526G>A	p.Arg509Gln	exon13	SNV	missense	Tier III	Somatic	<30%	3.6(kidney)				37	1023	0	ID=COSM6919719;OCCURENCE=1(soft_tissue)	https://cancer.sanger.ac.uk/cosmic/mutation/overview?id=6919719	.	.	NA	.	.	.	.
35	150	NMI	RB1	chr13	48955550	48955550	C	T	NM_000321.2:c.1666C>T	p.Arg556*	exon17	SNV	nonsense	Tier I	Somatic	<30%	3.9(lung)				24	613	0	ID=COSM1367249,COSM888;OCCURENCE=1(breast),3(urinary_tract),1(pancreas),1(adrenal_gland),5(skin),1(prostate),3(eye),1(large_intestine),2(central_nervous_system)	https://cancer.sanger.ac.uk/cosmic/mutation/overview?id=1367249	rs121913304	CLINSIG=Pathogenic|Pathogenic|Likely pathogenic|Pathogenic;CLNDBN=Retinoblastoma,_trilateral|Retinoblastoma|Neoplasm|Hereditary_cancer-predisposing_syndrome;CLNACC=RCV000013966.2|RCV000114734.1|RCV000430238.1|RCV000492084.1;CLNDSDB=MedGen|MeSH:MedGen:OMIM:Orphanet|MeSH:MedGen:SNOMED_CT|MedGen:SNOMED_CT;CLNDSDBID=CN069793|D012175:C0035335:180200:ORPHA790|D009369:C0027651:108369006|C0027672:6993460…	https://www.ncbi.nlm.nih.gov/clinvar/variation/13090/	.	.	.	.
35	150	NMI	RET	chr10	43604493	43604493	C	T	NM_020975.5:c.1078C>T	p.Arg360Trp	exon6	SNV	missense	Tier III	Somatic	<30%	4.2(lung)				19	455	0	ID=COSM33011,COSM1957183;OCCURENCE=1(stomach),1(large_intestine)	https://cancer.sanger.ac.uk/cosmic/mutation/overview?id=33011	.	.	NA	.	.	.	.
39	159	2-hits	ERBB2	chr17	37873681	37873681	T	C	NM_004448.3:c.1846T>C	p.Phe616Leu	exon15	SNV	missense	Tier III	Somatic	<30%	3.2(lung)				39	1234	0	.	NA	.	.	NA	.	.	.	.
43	135	NMI	ATRX	chrX	76829824	76829824	C	T	NM_000489.5:c.6218-1G>A	N/A	exon28	splicing	splice site	Tier II	Somatic	<30%	2.3(lung)				14	613	0	.	NA	.	.	NA	.	.	.	.
43	135	NMI	ATRX	chrX	76939999	76939999	C	T	NM_000489.5:c.749G>A	p.Arg250Gln	exon9	SNV	missense	Tier III	Somatic	<30%	1.8(lung)				26	1445	0	.	NA	.	.	NA	.	.	.	.
43	135	NMI	SMAD4	chr18	48575095	48575095	C	T	NM_005359.5:c.289C>T	p.Arg97Cys	exon3	SNV	missense	Tier III	Somatic	<30%	1.8(lung)				22	1208	0	.	NA	.	.	NA	.	.	.	.
44	161	NMI	RICTOR	chr5	39002706	39002706	C	T	NM_152756.4:c.323G>A	p.Arg108Gln	exon5	SNV	missense	Tier III	Somatic	<30%	1.6(lung)				41	2619	0	ID=COSM3855215,COSM3855216;OCCURENCE=1(stomach)	https://cancer.sanger.ac.uk/cosmic/mutation/overview?id=3855215	.	.	NA	.	.	.	.
44	161	NMI	SDHC	chr1	161293414	161293414	C	T	NM_003001.3:c.31C>T	p.Arg11Cys	exon2	SNV	missense	Tier III	Somatic	<30%	1.9(lung)				54	2831	0	ID=COSM1133278,COSM414371;OCCURENCE=1(urinary_tract)	https://cancer.sanger.ac.uk/cosmic/mutation/overview?id=1133278	rs759914119	.	NA	.	.	.	.
45	165	NMI	RICTOR	chr5	38982000	38982000	C	T	NM_152756.4:c.722G>A	p.Arg241Gln	exon8	SNV	missense	Tier III	Somatic	<30%	1.6(lung)				42	2687	0	ID=COSM277065,COSM3697358;OCCURENCE=3(large_intestine)	https://cancer.sanger.ac.uk/cosmic/mutation/overview?id=277065	.	.	NA	.	.	.	.
51	174	2-hits	BRAF	chr7	140508716	140508716	C	A	NM_004333.5:c.584G>T	p.Cys195Phe	exon4	SNV	missense	Tier III	Somatic	<30%	NMD(lung)	1.9(lung)			45	2310	0	.	NA	.	.	NA	.	.	.	.
52	175	2-hits	FGFR2	chr10	123243237	123243237	C	T	NM_000141.4:c.2276G>A	p.Arg759Gln	exon17	SNV	missense	Tier III	Somatic	<30%	1.8(lung)	NMD(lung)			28	1573	0	ID=COSM29835,COSM6941579,COSM6941578,COSM6941577,COSM6941580;OCCURENCE=1(penis),2(skin)	https://cancer.sanger.ac.uk/cosmic/mutation/overview?id=29835	rs55774317	.	NA	.	0.000199681	.	.
53	176	NMI	MYCN	chr2	16082404	16082404	A	C	NM_005378.5:c.218A>C	p.Glu73Ala	exon2	SNV	missense	Tier III	Somatic	<30%	1.6(lung)				58	3551	0	.	NA	.	.	NA	.	.	.	.
58	183	2-hits	ATRX	chrX	76938028	76938028	C	T	NM_000489.5:c.2720G>A	p.Arg907Gln	exon9	SNV	missense	Tier III	Somatic	<30%	NMD(lung)	1.6(kidney)			18	1125	0.0001	ID=COSM5417529,COSM6984669;OCCURENCE=2(endometrium)	https://cancer.sanger.ac.uk/cosmic/mutation/overview?id=5417529	rs143413618	.	https://www.ncbi.nlm.nih.gov/clinvar/variation/465048/	.	0.000529801	0.000284	.
58	183	2-hits	KIT	chr4	55593628	55593628	G	T	NM_000222.2:c.1694G>T	p.Gly565Val	exon11	SNV	missense	Tier III	Somatic	<30%	NMD(lung)	1.9(kidney)			23	1201	0	ID=COSM144514;OCCURENCE=1(skin)	https://cancer.sanger.ac.uk/cosmic/mutation/overview?id=144514	rs200945282	CLINSIG=Uncertain significance|Uncertain significance;CLNDBN=not_provided|Gastrointestinal_stromal_tumor;CLNACC=RCV000034505.1|RCV000230757.2;CLNDSDB=MedGen|MeSH:MedGen:OMIM:Orphanet;CLNDSDBID=CN221809|D046152:C0238198:606764:ORPHA44890	https://www.ncbi.nlm.nih.gov/clinvar/variation/41600/	.	.	.	.
