# Supplementary material for: Mutation spectrums of TSC1 and TSC2 in Chinese women with lymphangioleiomyomatosis (LAM)
Source: PLoS One. 2019 Dec 19;14(12):e0226400. doi: 10.1371/journal.pone.0226400 (PMC6922431; doi:10.1371/journal.pone.0226400)
Supplement: S1 Table — (XLSX) [file pone.0226400.s005.xlsx]

## Sheet: Sheet1
S1 Table : Clinical parameters of the 61 LAM patients
No.	Patient ID	Clinical diagnosis	Category	Aerothorax**	Chylothorax**	HRCT*	Family history**	HMB-45**	SMA**	ER**	PR**	VEGF-D	Post-pausimenia**	Gravidity**	Polypnea**	Oxygen therapy**	Liver**	Kidney**	Retroperitoneal**	Pelvic**	Nerve**	Skin**	S-100**
1	015	S-LAM	2-hits	1	0	3	0	1	1	1	1	888.31	0	1	1	1	0	0	0	1	0	0	0
2	023	S-LAM	2-hits	1	0	1	0	1	1	1	1	2646.33	0	1	1	0	1	1	0	1	0	0	NA
3	026	S-LAM	NMI	1	0	3	0	1	1	0	1	1441.2	0	0	0	1	1	1	0	0	0	0	NA
4	029	S-LAM	2-hits	1	1	2	0	1	1	1	1	845.28	0	1	0	1	0	0	1	0	0	0	0
5	030	S-LAM	1-hit	1	0	2	0	1	1	1	1	6319.19	0	1	1	0	1	0	0	0	0	0	NA
6	052	TSC-LAM	2-hits	1	0	2	1	1	1	1	1	3097.59	1	1	1	0	0	1	0	0	0	1	0
7	058	TSC-LAM	2-hits	1	0	3	0	1	1	1	1	416	0	1	1	1	0	1	0	0	0	1	NA
8	068	S-LAM	2-hits	0	0	3	0	1	1	0	0	999.709	1	1	1	1	0	1	1	1	0	0	0
9	076	TSC-LAM	1-hit	0	0	3	1	1	1	1	1	287.261	0	1	1	1	1	1	0	0	0	1	NA
10	086	S-LAM	2-hits	0	0	3	0	1	1	1	1	1312.62	0	1	1	0	0	1	0	1	0	0	NA
11	091	S-LAM	NMI	1	0	3	0	1	1	1	1	4137.89	0	1	1	0	0	0	1	0	0	0	NA
12	099	S-LAM	1-hit	1	0	2	0	1	1	1	1	4538.62	0	0	0	0	0	0	0	0	0	0	NA
13	105	S-LAM	2-hits	1	0	3	0	1	1	1	0	2297.06	1	1	1	0	0	0	0	0	0	0	0
14	115	S-LAM	1-hit	0	0	2	0	1	1	1	1	1871.1	0	1	0	0	0	1	0	0	0	0	0
15	129	S-LAM	NMI	0	0	3	0	1	1	1	1	4736.9	0	0	1	0	0	1	0	0	0	0	NA
16	131	TSC-LAM	2-hits	0	0	2	1	1	1	1	1	4242.1	1	1	1	0	0	1	0	0	1	1	NA
17	133	S-LAM	2-hits	0	0	2	0	1	1	1	1	1030.93	0	1	1	1	0	0	1	0	0	0	NA
18	137	S-LAM	2-hits	1	0	3	0	1	1	1	1	1064.96	0	0	1	0	0	0	0	0	0	0	NA
19	139	S-LAM	2-hits	1	0	2	0	1	1	0	0	575.722	1	1	1	0	1	0	0	1	0	0	NA
20	140	TSC-LAM	1-hit	0	0	3	1	1	1	1	0	1380.2	1	1	1	1	1	1	0	0	1	1	0
21	142	S-LAM	2-hits	1	0	2	0	1	1	0	0	2406.12	0	1	1	0	0	1	0	0	0	0	NA
22	145	S-LAM	NMI	0	0	1	0	1	1	1	0	565.319	0	0	0	0	0	1	0	0	0	0	NA
23	025	S-LAM	NMI	1	0	2	0	1	1	0	0	584.08	0	1	1	1	1	1	0	1	0	0	NA
24	053	S-LAM	2-hits	1	0	2	0	1	1	1	1	563.207	0	0	0	0	0	0	1	0	0	0	NA
25	054	S-LAM	NMI	1	0	3	0	1	1	1	1	2455.29	0	0	0	0	0	0	0	0	0	0	NA
26	060	S-LAM	1-hit	1	0	3	0	1	1	1	1	329.824	0	0	1	0	0	0	1	1	0	0	0
27	087	S-LAM	2-hits	0	1	3	0	1	1	1	1	3204.98	0	1	1	0	0	0	0	1	0	0	NA
28	100	S-LAM	2-hits	1	0	2	0	1	1	1	1	185.695	0	1	0	0	0	0	0	0	0	0	0
29	113	S-LAM	2-hits	1	0	3	0	1	1	1	1	908	0	0	0	0	0	1	0	0	0	0	NA
30	124	S-LAM	2-hits	0	0	1	0	1	1	0	0	4305.16	0	0	0	0	0	0	0	0	0	0	0
31	141	S-LAM	2-hits	1	0	2	0	1	1	0	0	3258.01	0	1	1	0	1	1	0	0	0	0	1
32	143	S-LAM	2-hits	1	0	3	0	1	1	0	0	750.993	0	0	0	0	0	1	0	0	0	0	NA
33	147	S-LAM	2-hits	0	0	1	0	1	1	1	1	429.558	0	1	0	0	0	0	0	0	0	0	NA
34	148	TSC-LAM	2-hits	1	0	3	0	1	1	0	0	498.406	0	1	1	1	0	0	0	0	0	1	NA
35	150	S-LAM	NMI	1	0	3	0	1	1	1	1	892.664	0	1	1	0	0	0	0	0	0	0	0
36	152	TSC-LAM	3-hits	1	0	3	1	1	1	1	1	552.221	0	0	1	0	0	0	1	0	0	1	0
37	153	S-LAM	2-hits	0	0	2	0	1	1	1	1	3409.81	0	1	1	0	0	0	0	0	0	0	NA
38	154	S-LAM	3-hits	0	0	2	0	1	1	1	1	908.472	0	1	0	0	0	0	0	0	0	0	NA
39	159	S-LAM	2-hits	0	0	2	0	1	1	1	1	2839.33	0	1	0	0	1	0	0	0	0	0	NA
40	162	S-LAM	1-hit	1	0	3	0	1	1	1	1	904.683	0	1	1	0	0	1	1	0	0	0	NA
41	130	TSC-LAM	2-hits	0	0	2	0	1	1	1	1	398.507	0	0	1	1	1	1	0	0	1	1	0
42	132	S-LAM	NMI	0	0	2	0	1	1	1	1	684.24	0	0	0	0	0	0	0	0	1	1	NA
43	135	S-LAM	NMI	0	0	1	0	1	1	0	1	934.31	1	1	0	0	0	0	0	0	0	0	NA
44	161	S-LAM	NMI	0	0	2	0	1	1	1	1	1092.61	0	1	1	0	0	1	0	0	0	0	NA
45	165	S-LAM	NMI	0	0	2	0	1	1	1	1	204.46	1	1	1	0	0	0	0	1	0	0	NA
46	168	S-LAM	2-hits	1	0	2	0	1	1	1	1	336.876	1	1	1	0	0	0	0	0	0	0	NA
47	169	S-LAM	2-hits	1	0	3	0	1	1	1	1	550.262	0	1	1	0	1	1	0	0	0	0	0
48	171	S-LAM	NMI	1	0	2	0	1	1	0	1	1037.47	0	1	0	0	0	0	0	1	0	0	1
49	172	S-LAM	2-hits	1	0	3	0	1	1	0	0	1131.75	0	0	0	0	0	1	0	0	0	0	1
50	173	S-LAM	2-hits	1	0	2	0	1	1	1	1	1563.49	0	1	1	0	0	1	0	0	0	0	NA
51	174	S-LAM	2-hits	1	0	3	0	1	1	1	1	1606.31	0	1	1	0	0	1	0	0	0	0	NA
52	175	S-LAM	2-hits	1	0	3	0	1	1	1	1	1480.91	0	1	1	0	0	0	1	1	0	0	NA
53	176	S-LAM	NMI	0	0	3	0	1	1	1	1	581.851	1	1	1	0	0	1	0	0	0	0	NA
54	177	S-LAM	2-hits	1	0	3	0	1	1	1	1	504.685	0	1	1	0	0	0	0	1	0	0	NA
55	180	S-LAM	1-hit	0	0	3	0	1	1	0	0	281.034	0	1	1	0	0	0	0	0	0	0	NA
56	181	S-LAM	2-hits	0	0	1	0	1	1	1	1	3020.01	0	0	1	0	0	1	0	1	0	0	NA
57	182	S-LAM	NMI	0	0	2	0	1	1	0	0	399.526	0	1	0	0	0	0	0	0	0	0	NA
58	183	TSC-LAM	2-hits	1	0	2	0	1	1	1	1	5472.79	0	1	1	0	0	1	0	0	0	1	0
59	185	S-LAM	2-hits	0	0	2	0	1	1	1	1	934.31	0	0	1	0	0	0	0	0	0	0	0
60	186	S-LAM	NMI	0	0	3	0	1	1	1	1	255.951	0	1	1	0	0	1	0	0	0	0	NA
61	187	TSC-LAM	2-hits	0	0	2	0	1	1	1	1	552.624	1	1	0	0	0	1	0	0	0	1	NA
Notes:	HRCT:High Resolution CT; HMB-45:Melanocytic cell-specific monoclonal antibody; SMA:α-smoothmuscleactin; ER:Estrogen receptor; PR:Progesterone recetor; VEGF-D: Human vascular endothelial growth factor-D ; S-100:Melanoma markers S-100 protein;
	*The results from HRCT were categorized into three grades based on the affected area: 1= the affected area is <1/3, 2= the affected area is >1/3 but < 2/3; 3= the affected area is >2/3;
	**For other parameters, 1=positive or affected, 0= negative or unaffected.
