# Supplementary material for: Mutation spectrums of TSC1 and TSC2 in Chinese women with lymphangioleiomyomatosis (LAM)
Source: PLoS One. 2019 Dec 19;14(12):e0226400. doi: 10.1371/journal.pone.0226400 (PMC6922431; doi:10.1371/journal.pone.0226400)
Supplement: S2 Table — (XLSX) [file pone.0226400.s006.xlsx]

## Sheet: Sheet1
S2 Table : Baseline demographic and clinical characteristics of the patients
Characteristics	Numbers (%)	TSC-LAM	Sporadic-LAM	P value(Chi-Square)
patient numbers	61	10	51	/
family history	5 (8.2)	5(50.0)	NA	/
childbearing history	44 (72.1)	8(80.0)	36(70.6)	/
postmenopause	11 (18)	4(40.0)	7(13.7)	/
breathlessness	41 (67.2)	9(90.0)	32(62.7)	0.0932
history of pneumothorax	34 (55.7)	5(50.0)	29(56.9)	0.6895
history of chylothorax	3 (4.9)	0(0.0)	3(5.9)	0.4315
supplemental oxygen	11 (18)	5(50.0)	6(11.8)	/
chest HRCT
gradeⅠ	6 (9.8)	0(0.0)	6(11.8)	0.2533
gradeⅡ	27 (44.3)	5(50.0)	22(43.1)	0.6895
grade Ⅲ	28 (45.9)	5(50.0)	23(45.1)	0.7761
renal angiomyolipomas	29 (47.5)	8(80.0)	21(41.2)	0.0246
hepatic angiomyolipomas	11 (18)	3(30.0)	8(15.7)	0.2817
retroperitoneal angiomyolipomas	9 (14.8)	1(10.0)	8(15.7)	0.6429
pelvis lymphangiomyomas	13 (21.3)	0(0.0)	13(25.5)	0.0719
Pathology
HMB45（+）	61 (100.0)	10(100.0)	51(100.0)	1
SMA（+）	61 (100.0)	10(100.0)	51(100.0)	1
ER（+）	47 (77.0)	9(90.0)	38(74.5)	0.2868
PR（+）	47 (77.0)	8(80.0)	39(76.5)	0.8083
Serum VEGF-D（pg/ml）	1591±1474	AVG-1689	AVG-1572
Notes:	HRCT:High Resolution CT; HMB-45:Melanocytic cell-specific monoclonal antibody; SMA:α-smoothmuscleactin; ER:Estrogen receptor; PR:Progesterone recetor; VEGF-D: Human vascular endothelial growth factor-D
