# Supplementary material for: Mutation spectrums of TSC1 and TSC2 in Chinese women with lymphangioleiomyomatosis (LAM)
Source: PLoS One. 2019 Dec 19;14(12):e0226400. doi: 10.1371/journal.pone.0226400 (PMC6922431; doi:10.1371/journal.pone.0226400)
Supplement: S5 Table — (XLSX) [file pone.0226400.s009.xlsx]

## Sheet: Sheet1
S5 Table : CN-LOHs detected in the LAM patients with different TSC1/2 mutations
LAM patients	Samples	*LOH(+)	*LOH-(-)
with 1 TSC1/2 mutation	10	9	1
with 2 or more TSC1/2 mutations	8	0	8
no mutation identified (NMI)	6	0	6
total	24	9	15
Fisher's exact test P<0.05
Genetic/genomic results of TSC1/2 in the TSC-LAM and S-LAM
LAM patients	TSC1/2(+)	TSC1/2(-)
TSC-LAM	10	0
S-LAM	36	15
Chi-square test P<0.05
Genetic/genomic variants in TSC1/2 genes between novel and previously identified mutations
Substitution	Novel	Previously
frameshift	15	3
missense	9	16
nonsense	3	18
splice site	3	7
In frame	0	1
Total	30	45
one-way ANOVA P=0.510>0.05
Notes:	LOH:Loss of heterozygosity
