# Supplementary material for: Mutation spectrums of TSC1 and TSC2 in Chinese women with lymphangioleiomyomatosis (LAM)
Source: PLoS One. 2019 Dec 19;14(12):e0226400. doi: 10.1371/journal.pone.0226400 (PMC6922431; doi:10.1371/journal.pone.0226400)
Supplement: S8 Table — (XLSX) [file pone.0226400.s012.xlsx]

## Sheet: Sheet1
S8 Table : Somatic variants in non-TSC1/2 identified in the LAM patients
No.	Patient ID	Category	Gene	Chr	Start	End	Ref	Variant	HGVS(cDNA)	HGVS(protein)	Exons	Mutation type	Substitution	Evidence-Based	Somatic/Germline	Origin assessment(VAF)	Tissue 1(VAF%)	Tissue 2(VAF%)	Tissue 3(VAF%)	Tissue 4(VAF%)	Variant read count	Total read count	KMTD	cosmic85	cosmic_Web	snp147	clinvar_20170905	clinvar_Web	gnomAD	EXAC	hgmd_201411	1000g2015aug_all
1	015	2-hits	ATRX	chrX	76890084	76890084	C	T	NM_000489.5:c.4809+1G>A	N/A	splice	splicing	splice site	Tier II	Somatic	<30%	NMD(lung)	4.2(uterus)			10	238	0	.	NA	.	.	NA	.	.	.	.
3	026	NMI	RICTOR	chr5	38954943	38954943	T	C	NM_152756.4:c.2630A>G	p.Tyr877Cys	exon27	SNV	missense	Tier III	Somatic	<30%	15.8(kidney)				78	494	0	.	NA	.	.	NA	.	.	.	.
3	026	NMI	SDHA	chr5	233687	233687	G	A	NM_004168.3:c.991G>A	p.Ala331Thr	exon8	SNV	missense	Tier III	Somatic	<30%	14.9(kidney)				131	877	0.0059	ID=COSM284843;OCCURENCE=1(large_intestine)	https://cancer.sanger.ac.uk/cosmic/mutation/overview?id=284843	rs200526913	CLINSIG=Uncertain significance|Uncertain significance;CLNDBN=Mitochondrial_complex_II_deficiency|Paragangliomas_5;CLNACC=RCV000239369.2|RCV000239369.2;CLNDSDB=MedGen:OMIM:Orphanet|MedGen:OMIM;CLNDSDBID=C1855008:252011:ORPHA3208|C3279992:614165	https://www.ncbi.nlm.nih.gov/clinvar/variation/252912/	.	0.000798722	.	.
4	029	2-hits	PTEN	chr10	89720659	89720659	G	T	NM_000314.6:c.810G>T	p.Met270Ile	exon8	SNV	missense	Tier III	Somatic	<30%	10.2(lung)				26	255	0.0008	ID=COSM4181914;OCCURENCE=1(large_intestine)	https://cancer.sanger.ac.uk/cosmic/mutation/overview?id=4181914	.	.	NA	.	.	.	.
8	068	2-hits	STK11	chr19	1221249	1221249	G	A	NM_000455.4:c.772G>A	p.Asp258Asn	exon6	SNV	missense	Tier III	Somatic	<30%	8.6(retroperitoneal)				18	209	0	.	NA	.	.	NA	.	.	.	.
9	076	1-hit	ATRX	chrX	76939502	76939502	C	T	NM_000489.5:c.1246G>A	p.Glu416Lys	exon9	SNV	missense	Tier III	Somatic (comfirm)	<30%	34(lung)				103	303	0.0002	.	NA	rs782253905	.	NA	.	.	.	.
9	076	1-hit	SMAD4	chr18	48586278	48586278	A	G	NM_005359.5:c.947A>G	p.Asn316Ser	exon8	SNV	missense	Tier III	Somatic	<30%	10(lung)				23	231	0.0006	.	NA	rs377119288	CLINSIG=Uncertain significance|Uncertain significance|Uncertain significance;CLNDBN=not_specified|Hereditary_cancer-predisposing_syndrome|Juvenile_polyposis_syndrome;CLNACC=RCV000122059.1|RCV000132146.3|RCV000411125.1;CLNDSDB=MedGen|MedGen:SNOMED_CT|MedGen:OMIM:Orphanet:SNOMED_CT;CLNDSDBID=CN169374|C0027672:699346009|C0345893:174900:ORPHA329971:9273005	https://www.ncbi.nlm.nih.gov/clinvar/variation/135245/	.	.	.	.
10	086	2-hits	ATM	chr11	108218062	108218062	C	T	NM_000051.3:c.8641C>T	p.Gln2881*	exon59	SNV	nonsense	Tier II	Somatic	<30%	8.3(lung)				19	228	0	.	NA	.	CLINSIG=Pathogenic;CLNDBN=not_provided;CLNACC=RCV000421983.1;CLNDSDB=MedGen;CLNDSDBID=CN221809	NA	.	.	.	.
10	086	2-hits	ATM	chr11	108117798	108117798	C	T	NM_000051.3:c.1009C>T	p.Arg337Cys	exon8	SNV	missense	Tier III	Somatic	<30%	12.5(lung)				36	289	0	ID=COSM1350749,COSM21323;OCCURENCE=3(salivary_gland),1(breast),2(NS),1(penis),2(stomach),1(urinary_tract),4(skin),2(lung),1(thymus),19(large_intestine),2(endometrium)	https://cancer.sanger.ac.uk/cosmic/mutation/overview?id=1350749	rs138398778	CLINSIG=Uncertain significance|Uncertain significance|Uncertain significance;CLNDBN=Hereditary_cancer-predisposing_syndrome|Ataxia-telangiectasia_syndrome|not_specified;CLNACC=RCV000115130.6|RCV000168399.4|RCV000211954.3;CLNDSDB=MedGen:SNOMED_CT|MedGen:OMIM:Orphanet:SNOMED_CT|MedGen;CLNDSDBID=C0027672:699346009|C0004135:208900:ORPHA100:68504005|CN169374	https://www.ncbi.nlm.nih.gov/clinvar/variation/232238/	[Breast_cancer__susceptibility_to][ATM][NM_000051.3][M][c.1009C>T][p.Arg337Cys]	.	7.7e-05	.
10	086	2-hits	ERBB2	chr17	37884292	37884292	G	T	NM_004448.3:c.3763G>T	p.Val1255Leu	exon27	SNV	missense	Tier III	Somatic	<30%	18.5(lung)				72	389	0.0002	.	NA	rs755744500	.	NA	.	.	.	.
10	086	2-hits	MET	chr7	116381074	116381074	T	A	NM_001127500.2:c.1696T>A	p.Tyr566Asn	exon5	SNV	missense	Tier III	Somatic	<30%	16.9(lung)				58	343	0	.	NA	.	.	NA	.	.	.	.
10	086	2-hits	RET	chr10	43612095	43612095	G	A	NM_020975.5:c.2200G>A	p.Glu734Lys	exon12	SNV	missense	Tier III	Somatic	<30%	19.3(lung)				110	570	0	ID=COSM5734154,COSM5734155;OCCURENCE=1(pancreas)	https://cancer.sanger.ac.uk/cosmic/mutation/overview?id=5734154	.	.	NA	.	.	.	.
10	086	2-hits	RICTOR	chr5	38958926	38958926	C	A	NM_152756.4:c.2186G>T	p.Arg729Ile	exon23	SNV	missense	Tier III	Somatic	<30%	6.7(lung)				16	239	0	.	NA	.	.	NA	.	.	.	.
14	115	1-hit	FGFR1	chr8	38274849	38274849	G	T	NM_023110.2:c.1638C>A	p.Asn546Lys	exon12	SNV	missense	Tier II	Somatic	<30%	29.9(kidney)				70	234	0	ID=COSM1284968,COSM19176,COSM1284967,COSM1284966,COSM3670398;OCCURENCE=1(adrenal_gland),1(cervix),14(central_nervous_system),1(haematopoietic_and_lymphoid_tissue),2(soft_tissue),1(kidney),1(autonomic_ganglia)	https://cancer.sanger.ac.uk/cosmic/mutation/overview?id=1284968	.	CLINSIG=Pathogenic|Likely pathogenic|Likely pathogenic|Likely pathogenic|Likely pathogenic|Likely pathogenic|Pathogenic;CLNDBN=Encephalocraniocutaneous_lipomatosis|Adenocarcinoma_of_stomach|Neuroblastoma|Brainstem_glioma|Medulloblastoma|Astrocytoma|Rosette-forming_glioneuronal_tumor;CLNACC=RCV000210485.2|RCV000422315.1|RCV000428878.1|RCV000429528.1|RCV000439566.1|RCV000440238.1|RCV000487433.1;CLN…	NA	.	.	.	.
23	025	NMI	EGFR	chr7	55259515	55259515	T	G	NM_005228.4:c.2573T>G	p.Leu858Arg	exon21	SNV	missense	Tier I	Somatic	<30%	7(kidney)				58	826	0.0001	ID=COSM6224;OCCURENCE=1(ovary),12(breast),1(stomach),1(peritoneum),1(prostate),2460(lung),6(thyroid),1(upper_aerodigestive_tract),3(large_intestine),1(thymus)	https://cancer.sanger.ac.uk/cosmic/mutation/overview?id=6224	rs121434568	CLINSIG=drug response|drug response|drug response|drug response|drug response|drug response|Likely pathogenic|Pathogenic;CLNDBN=Nonsmall_cell_lung_cancer,_response_to_tyrosine_kinase_inhibitor_in,_somatic|Adenocarcinoma_of_lung,_response_to_tyrosine_kinase_inhibitor_in,_somatic|Tyrosine_kinase_inhibitor_response|carboplatin,_docetaxel,_erlotinib,_gemcitabine,_and_paclitaxel_response_-_Efficacy|ge…	https://www.ncbi.nlm.nih.gov/clinvar/variation/376281/	.	.	.	.
23	025	NMI	TP53	chr17	7578406	7578406	C	T	NM_000546.5:c.524G>A	p.Arg175His	exon5	SNV	missense	Tier I	Somatic	<30%	6.4(kidney)				74	1157	0	ID=COSM10648,COSM3355994,COSM99022,COSM1640851,COSM99024,COSM99023,COSM99914;OCCURENCE=13(salivary_gland),143(breast),1(penis),1(peritoneum),11(liver),111(oesophagus),5(adrenal_gland),5(cervix),504(large_intestine),100(central_nervous_system),16(biliary_tract),2(pleura),9(vulva),79(ovary),5(bone),6(NS),59(haematopoietic_and_lymphoid_tissue),103(stomach),18(kidney),34(urinary_tract),9(soft_tissue)…	https://cancer.sanger.ac.uk/cosmic/mutation/overview?id=10648	rs28934578	CLINSIG=Pathogenic|Pathogenic|Pathogenic|Pathogenic|Pathogenic|Likely pathogenic|not provided;CLNDBN=Li-Fraumeni_syndrome_1|Hereditary_cancer-predisposing_syndrome|Li-Fraumeni_syndrome|not_provided|Malignant_tumor_of_esophagus|Neoplasm|Neoplasm_of_the_breast;CLNACC=RCV000013173.21|RCV000131301.6|RCV000204931.3|RCV000213054.3|RCV000239398.1|RCV000421746.1|RCV000428918.1;CLNDSDB=MedGen:OMIM|MedGen:…	https://www.ncbi.nlm.nih.gov/clinvar/variation/182963/	.	.	.	.
25	054	NMI	FLT3	chr13	28608226	28608226	-	AAATTTTCTCTTGGAAACTCC	NM_004119.2:c.1809_1829dupGGAGTTTCCAAGAGAAAATTT	p.Pro606_Phe612dup	exon14	Insertion	In frame	Tier I	Somatic (comfirm)	<30%	30.6(lung)				189	618	0	.	NA	.	.	NA	.	.	.	.
25	054	NMI	RUNX1	chr21	36164881	36164881	C	T	NM_001754.4:c.994G>A	p.Asp332Asn	exon9	SNV	missense	Tier III	Somatic	<30%	19.4(lung)				261	1348	0.0031	.	NA	rs757030094	.	NA	.	.	.	.
26	060	1-hit	RICTOR	chr5	38975650	38975650	C	T	NM_152756.4:c.878G>A	p.Arg293Gln	exon10	SNV	missense	Tier III	Somatic	<30%	3.7(lung)				32	860	0	.	NA	.	.	NA	.	.	.	.
27	087	2-hits	CTNNB1	chr3	41266137	41266137	C	T	NM_001904.3:c.134C>T	p.Ser45Phe	exon3	SNV	missense	Tier I	Somatic	<30%	8.6(lung)				53	614	0	ID=COSM5667;OCCURENCE=1(vulva),2(ovary),9(NS),1(haematopoietic_and_lymphoid_tissue),1(stomach),3(urinary_tract),34(kidney),440(soft_tissue),6(pancreas),77(liver),1(oesophagus),1(autonomic_ganglia),38(adrenal_gland),7(skin),2(prostate),3(lung),1(cervix),1(upper_aerodigestive_tract),77(large_intestine),2(central_nervous_system),6(biliary_tract),16(endometrium)	https://cancer.sanger.ac.uk/cosmic/mutation/overview?id=5667	rs121913409	CLINSIG=other|Likely pathogenic|Likely pathogenic|Likely pathogenic|Likely pathogenic|Likely pathogenic|Likely pathogenic|Pathogenic|Likely pathogenic|Likely pathogenic;CLNDBN=Hepatocellular_carcinoma|Malignant_neoplasm_of_body_of_uterus|Transitional_cell_carcinoma_of_the_bladder|Disease|Colorectal_Neoplasms|Malignant_melanoma_of_skin|Adenocarcinoma_of_prostate|Malignant_melanoma|Adenocarcinoma_o…	https://www.ncbi.nlm.nih.gov/clinvar/variation/376242/	.	.	.	.
27	087	2-hits	ERBB2	chr17	37884164	37884164	C	T	NM_004448.3:c.3635C>T	p.Ala1212Val	exon27	SNV	missense	Tier III	Somatic	<30%	6(lung)				79	1324	0	.	NA	.	.	NA	.	.	.	.
27	087	2-hits	FGFR2	chr10	123353298	123353298	C	T	NM_000141.4:c.34G>A	p.Val12Met	exon2	SNV	missense	Tier III	Somatic	<30%	8.9(lung)				77	869	0.0024	ID=COSM1134982,COSM465368,COSM465367,COSM465369,COSM4856946,COSM4856947;OCCURENCE=1(large_intestine),1(kidney),1(soft_tissue)	https://cancer.sanger.ac.uk/cosmic/mutation/overview?id=1134982	rs143978938	CLINSIG=not provided|Likely benign;CLNDBN=not_specified|not_provided;CLNACC=RCV000121061.1|RCV000432180.1;CLNDSDB=MedGen|MedGen;CLNDSDBID=CN169374|CN221809	https://www.ncbi.nlm.nih.gov/clinvar/variation/134387/	.	0.00119808	0.000538	.
27	087	2-hits	KRAS	chr12	25398284	25398284	C	A	NM_033360.3:c.35G>T	p.Gly12Val	exon2	SNV	missense	Tier I	Somatic	<30%	8(lung)				37	463	0.0001	ID=COSM1140133,COSM520;OCCURENCE=15(breast),7(liver),36(peritoneum),7(oesophagus),9(genital_tract),15(cervix),5458(large_intestine),1(central_nervous_system),129(biliary_tract),1(vulva),2(pleura),327(ovary),20(NS),39(stomach),75(haematopoietic_and_lymphoid_tissue),8(soft_tissue),6(kidney),29(urinary_tract),2062(pancreas),1(autonomic_ganglia),11(gastrointestinal_tract_(site_indeterminate)),29(skin…	https://cancer.sanger.ac.uk/cosmic/mutation/overview?id=1140133	rs121913529	CLINSIG=Pathogenic|Pathogenic|Pathogenic|other|Pathogenic|Pathogenic|Pathogenic|Pathogenic|Likely pathogenic;CLNDBN=Carcinoma_of_pancreas|Nevus_sebaceous|Juvenile_myelomonocytic_leukemia|Non-small_cell_lung_cancer|not_provided|Neoplasm_of_the_thyroid_gland|Ovarian_Neoplasms|Colorectal_Neoplasms|Acute_myeloid_leukemia;CLNACC=RCV000013413.4|RCV000029216.4|RCV000150895.1|RCV000154262.2|RCV000157944.…	https://www.ncbi.nlm.nih.gov/clinvar/variation/45122/	[Colorectal_cancer][KRAS][NM_004985.3][M][c.35G>T][p.Gly12Val]	.	.	.
27	087	2-hits	RET	chr10	43615074	43615074	G	A	NM_020975.5:c.2488G>A	p.Gly830Arg	exon14	SNV	missense	Tier III	Somatic	<30%	7.4(lung)				72	976	0.0018	.	NA	rs200127630	CLINSIG=Uncertain significance|Uncertain significance;CLNDBN=Multiple_endocrine_neoplasia,_type_2b|Multiple_endocrine_neoplasia,_type_2a;CLNACC=RCV000409178.1|RCV000410477.1;CLNDSDB=MeSH:MedGen:OMIM:Orphanet:SNOMED_CT:SNOMED_CT|MeSH:MedGen:OMIM:Orphanet:SNOMED_CT;CLNDSDBID=D018814:C0025269:162300:ORPHA247709:6153000:61530001|D018813:C0025268:171400:ORPHA247698:61808009	https://www.ncbi.nlm.nih.gov/clinvar/variation/372078/	.	0.000199681	.	.
30	124	2-hits	NF1	chr17	29562668	29562668	C	T	NM_000267.3:c.3748C>T	p.Arg1250Trp	exon28	SNV	missense	Tier III	Somatic	<30%	4.4(lung)				16	366	0	ID=COSM436323,COSM436322;OCCURENCE=1(breast),1(liver),1(stomach)	https://cancer.sanger.ac.uk/cosmic/mutation/overview?id=436323	.	.	NA	.	.	.	.
30	124	2-hits	RICTOR	chr5	38950493	38950493	C	A	NM_152756.4:c.3457G>T	p.Val1153Leu	exon31	SNV	missense	Tier III	Somatic	<30%	8.5(lung)				16	189	0	.	NA	rs772605425	.	NA	.	.	.	.
31	141	2-hits	BRAF	chr7	140476880	140476880	C	T	NM_004333.5:c.1526G>A	p.Arg509Gln	exon13	SNV	missense	Tier III	Somatic	<30%	3.6(kidney)				37	1023	0	ID=COSM6919719;OCCURENCE=1(soft_tissue)	https://cancer.sanger.ac.uk/cosmic/mutation/overview?id=6919719	.	.	NA	.	.	.	.
35	150	NMI	RB1	chr13	48955550	48955550	C	T	NM_000321.2:c.1666C>T	p.Arg556*	exon17	SNV	nonsense	Tier I	Somatic	<30%	3.9(lung)				24	613	0	ID=COSM1367249,COSM888;OCCURENCE=1(breast),3(urinary_tract),1(pancreas),1(adrenal_gland),5(skin),1(prostate),3(eye),1(large_intestine),2(central_nervous_system)	https://cancer.sanger.ac.uk/cosmic/mutation/overview?id=1367249	rs121913304	CLINSIG=Pathogenic|Pathogenic|Likely pathogenic|Pathogenic;CLNDBN=Retinoblastoma,_trilateral|Retinoblastoma|Neoplasm|Hereditary_cancer-predisposing_syndrome;CLNACC=RCV000013966.2|RCV000114734.1|RCV000430238.1|RCV000492084.1;CLNDSDB=MedGen|MeSH:MedGen:OMIM:Orphanet|MeSH:MedGen:SNOMED_CT|MedGen:SNOMED_CT;CLNDSDBID=CN069793|D012175:C0035335:180200:ORPHA790|D009369:C0027651:108369006|C0027672:6993460…	https://www.ncbi.nlm.nih.gov/clinvar/variation/13090/	.	.	.	.
35	150	NMI	RET	chr10	43604493	43604493	C	T	NM_020975.5:c.1078C>T	p.Arg360Trp	exon6	SNV	missense	Tier III	Somatic	<30%	4.2(lung)				19	455	0	ID=COSM33011,COSM1957183;OCCURENCE=1(stomach),1(large_intestine)	https://cancer.sanger.ac.uk/cosmic/mutation/overview?id=33011	.	.	NA	.	.	.	.
39	159	2-hits	ERBB2	chr17	37873681	37873681	T	C	NM_004448.3:c.1846T>C	p.Phe616Leu	exon15	SNV	missense	Tier III	Somatic	<30%	3.2(lung)				39	1234	0	.	NA	.	.	NA	.	.	.	.
43	135	NMI	ATRX	chrX	76829824	76829824	C	T	NM_000489.5:c.6218-1G>A	N/A	exon28	splicing	splice site	Tier II	Somatic	<30%	2.3(lung)				14	613	0	.	NA	.	.	NA	.	.	.	.
43	135	NMI	ATRX	chrX	76939999	76939999	C	T	NM_000489.5:c.749G>A	p.Arg250Gln	exon9	SNV	missense	Tier III	Somatic	<30%	1.8(lung)				26	1445	0	.	NA	.	.	NA	.	.	.	.
43	135	NMI	SMAD4	chr18	48575095	48575095	C	T	NM_005359.5:c.289C>T	p.Arg97Cys	exon3	SNV	missense	Tier III	Somatic	<30%	1.8(lung)				22	1208	0	.	NA	.	.	NA	.	.	.	.
44	161	NMI	RICTOR	chr5	39002706	39002706	C	T	NM_152756.4:c.323G>A	p.Arg108Gln	exon5	SNV	missense	Tier III	Somatic	<30%	1.6(lung)				41	2619	0	ID=COSM3855215,COSM3855216;OCCURENCE=1(stomach)	https://cancer.sanger.ac.uk/cosmic/mutation/overview?id=3855215	.	.	NA	.	.	.	.
44	161	NMI	SDHC	chr1	161293414	161293414	C	T	NM_003001.3:c.31C>T	p.Arg11Cys	exon2	SNV	missense	Tier III	Somatic	<30%	1.9(lung)				54	2831	0	ID=COSM1133278,COSM414371;OCCURENCE=1(urinary_tract)	https://cancer.sanger.ac.uk/cosmic/mutation/overview?id=1133278	rs759914119	.	NA	.	.	.	.
45	165	NMI	RICTOR	chr5	38982000	38982000	C	T	NM_152756.4:c.722G>A	p.Arg241Gln	exon8	SNV	missense	Tier III	Somatic	<30%	1.6(lung)				42	2687	0	ID=COSM277065,COSM3697358;OCCURENCE=3(large_intestine)	https://cancer.sanger.ac.uk/cosmic/mutation/overview?id=277065	.	.	NA	.	.	.	.
51	174	2-hits	BRAF	chr7	140508716	140508716	C	A	NM_004333.5:c.584G>T	p.Cys195Phe	exon4	SNV	missense	Tier III	Somatic	<30%	NMD(lung)	1.9(lung)			45	2310	0	.	NA	.	.	NA	.	.	.	.
52	175	2-hits	FGFR2	chr10	123243237	123243237	C	T	NM_000141.4:c.2276G>A	p.Arg759Gln	exon17	SNV	missense	Tier III	Somatic	<30%	1.8(lung)	NMD(lung)			28	1573	0	ID=COSM29835,COSM6941579,COSM6941578,COSM6941577,COSM6941580;OCCURENCE=1(penis),2(skin)	https://cancer.sanger.ac.uk/cosmic/mutation/overview?id=29835	rs55774317	.	NA	.	0.000199681	.	.
53	176	NMI	MYCN	chr2	16082404	16082404	A	C	NM_005378.5:c.218A>C	p.Glu73Ala	exon2	SNV	missense	Tier III	Somatic	<30%	1.6(lung)				58	3551	0	.	NA	.	.	NA	.	.	.	.
58	183	2-hits	ATRX	chrX	76938028	76938028	C	T	NM_000489.5:c.2720G>A	p.Arg907Gln	exon9	SNV	missense	Tier III	Somatic	<30%	NMD(lung)	1.6(kidney)			18	1125	0.0001	ID=COSM5417529,COSM6984669;OCCURENCE=2(endometrium)	https://cancer.sanger.ac.uk/cosmic/mutation/overview?id=5417529	rs143413618	.	https://www.ncbi.nlm.nih.gov/clinvar/variation/465048/	.	0.000529801	0.000284	.
58	183	2-hits	KIT	chr4	55593628	55593628	G	T	NM_000222.2:c.1694G>T	p.Gly565Val	exon11	SNV	missense	Tier III	Somatic	<30%	NMD(lung)	1.9(kidney)			23	1201	0	ID=COSM144514;OCCURENCE=1(skin)	https://cancer.sanger.ac.uk/cosmic/mutation/overview?id=144514	rs200945282	CLINSIG=Uncertain significance|Uncertain significance;CLNDBN=not_provided|Gastrointestinal_stromal_tumor;CLNACC=RCV000034505.1|RCV000230757.2;CLNDSDB=MedGen|MeSH:MedGen:OMIM:Orphanet;CLNDSDBID=CN221809|D046152:C0238198:606764:ORPHA44890	https://www.ncbi.nlm.nih.gov/clinvar/variation/41600/	.	.	.	.
